# Supplementary material for: Engineering Aspergillus niger for galactaric acid production: elimination of galactaric acid catabolism by using RNA sequencing and CRISPR/Cas9
Source: Microb Cell Fact. 2016 Dec 12;15:210. doi: 10.1186/s12934-016-0613-5 (PMC5153877; doi:10.1186/s12934-016-0613-5)
Supplement: Supplementary file 1 — Additional file 1: Table S1. RNA sequencing data of A. niger wild type strain pre-cultivated on YP-medium (0 hour) and cultivated to galactaric acid medium (5 and 18 hours). Transcript levels are presented as fragments per kilobase of exon per million fragments mapped (FPKM). [file 12934_2016_613_MOESM1_ESM.xlsx]

## Sheet: rLog2Counts
	Ga00h	Ga20h	Ga40h	Gl02h	Gl05h	Ma00h	Ma05h	Ma18h	IPR	Anig5 ID	GENEID	TXCHROM	TXSTRAND	TXSTART	TXEND
1130146	-1.50608	-1.51204	-1.50793	-1.03652	-1.26631	-1.5018	-1.50373	-1.49761	IPR013149: Alcohol dehydrogenase, zinc-binding		1130146	chr_101	+	36	469
1200132	5.16672	4.80939	6.9645	6.69317	6.97053	4.72823	6.70852	6.94242	IPR006076: FAD dependent oxidoreductase		1200132	chr_101	+	7284	8919
1114499	2.77647	4.51553	4.77305	4.29464	5.06173	2.92098	6.08254	6.7231	IPR006680: Amidohydrolase 1		1114499	chr_101	+	10292	11697
1169279	2.61631	2.54192	2.79014	3.08191	2.4318	1.99363	2.96762	2.30026	IPR002347: Glucose/ribitol dehydrogenase		1169279	chr_101	+	14110	15158
1114503	5.9858	5.25791	5.76187	5.58595	5.64174	5.3751	5.89001	5.93135	IPR001138: Fungal transcriptional regulatory protein, N-terminal		1114503	chr_101	+	17430	19551
1114510	9.3056	9.10414	9.09848	9.42236	8.95571	9.53874	9.76759	9.48367	IPR001680: WD40 repeat		1114510	chr_101	+	28328	31128
1130158	11.404	11.2444	11.0282	10.8279	10.6237	11.1399	11.0513	11.2831			1130158	chr_101	+	31372	32030
1098915	8.28322	9.1584	8.28995	8.21485	8.5805	8.97574	8.538	8.41672	IPR000719: Protein kinase, core		1098915	chr_101	+	40462	44214
1148514	-1.67627	-1.58313	-1.6774	-1.44911	-1.67461	-1.67362	-1.47679	-1.67098	IPR008928: Six-hairpin glycosidase-like		1148514	chr_101	+	45073	46242
1169292	3.38094	2.40555	2.32053	2.72185	3.50733	3.0986	2.7326	1.83431			1169292	chr_101	+	50040	50633
1200180	13.9326	4.97904	6.03909	3.93348	4.83512	11.5128	3.68737	4.72396	IPR002830: Carboxylyase-related	141117	1200180	chr_101	+	54159	55755
1148518	-0.7379	-1.11799	-1.11225	-1.10326	-1.10594	-1.10373	-0.526799	-1.09793			1148518	chr_101	+	56305	56475
141514	-1.86388	-1.86909	-1.28707	-1.85986	-1.86154	-1.86016	-1.86183	-1.85653		141514	141514	chr_101	+	57443	58232
43578	-2.21824	-2.38547	-2.24053	-2.38172	-2.38242	-2.38184	-2.38254	-2.38031	IPR007577: Glycosyltransferase sugar-binding region containing DXD motif	43578	43578	chr_101	+	67799	68764
1155631	6.57934	6.26991	5.73562	5.18679	5.7148	6.57106	5.43432	6.00055	IPR013216: Methyltransferase type 11	136701	1155631	chr_101	+	76652	77627
1079444	5.73128	4.96541	3.61192	3.33402	3.67093	5.18879	4.23081	3.33059	IPR011701: Major facilitator superfamily MFS-1	188577	1079444	chr_101	+	80820	82348
142824	4.83415	5.29955	5.74087	4.02292	3.75775	4.27924	4.92583	4.02528	IPR015590: Aldehyde dehydrogenase	142824	142824	chr_101	+	92217	92532
1098926	11.6494	12.3379	13.041	12.4242	12.0344	12.8537	11.2123	11.025	IPR002252: Glycoside hydrolase, family 36	212736	1098926	chr_101	+	93546	96026
1080076	3.30478	4.49366	4.32042	3.70864	4.92155	4.16181	3.87893	3.7894	IPR000560: Histidine acid phosphatase	43568	1080076	chr_101	+	101767	103606
1200206	3.74709	5.10871	5.55936	5.08274	5.45746	3.47869	5.60227	2.80976		43563	1200206	chr_101	+	108408	109109
1141099	2.88843	3.42355	4.13449	2.23465	2.1872	2.88964	3.33213	3.57057		127399	1141099	chr_101	+	113076	113334
189326	4.01654	4.75405	4.49213	5.36761	5.16109	4.3869	6.03471	5.91643	IPR000719: Protein kinase, core	189326	189326	chr_101	+	113639	114925
1200217	6.38019	5.57544	6.32088	6.14213	6.1582	6.6981	7.58354	7.56342	IPR004841: Amino acid permease-associated region	188782	1200217	chr_101	+	119855	121767
1161038	7.86273	8.84618	9.1897	8.85554	8.60473	7.34338	8.65804	8.05644	IPR005834: Haloacid dehalogenase-like hydrolase	188791	1161038	chr_101	+	122258	123072
1200239	8.02964	7.72916	5.06997	3.87557	4.40606	4.4255	5.24044	5.52683	IPR008030: NmrA-like	142301	1200239	chr_101	+	136948	138288
1148536	10.7505	11.095	10.1074	9.1979	9.49355	10.7443	9.93628	10.0013	IPR001138: Fungal transcriptional regulatory protein, N-terminal	43556	1148536	chr_101	+	139377	142327
1130192	7.20007	6.71448	6.79961	7.80051	7.1771	6.73606	6.79685	6.29491			1130192	chr_101	+	142871	143535
1200256	12.6322	6.14582	7.27586	7.80822	7.49975	11.2494	7.6435	6.70408	IPR003042: Aromatic-ring hydroxylase	124450	1200256	chr_101	+	149247	150680
1200258	12.6696	4.40685	4.75935	4.58212	4.61768	10.6036	4.53013	3.50218	IPR001411: Tetracycline resistance protein, TetB	188352	1200258	chr_101	+	153149	155265
1148540	14.0059	5.89596	6.83735	7.63455	6.62089	11.5112	7.47879	5.39184	IPR001128: Cytochrome P450	43551	1148540	chr_101	+	155824	157539
1141103	16.3695	8.84383	9.56565	8.22545	7.75895	13.5999	8.17628	8.11452	IPR001509: NAD-dependent epimerase/dehydratase	189060	1141103	chr_101	+	158429	159706
1155643	9.32664	10.1059	9.73806	9.40944	9.75095	10.2717	9.76889	9.86182	IPR001138: Fungal transcriptional regulatory protein, N-terminal	188323	1155643	chr_101	+	160388	163234
1114556	16.989	7.75825	8.72243	6.8095	7.0697	13.7362	7.1562	6.81157	IPR003042: Aromatic-ring hydroxylase	50241	1114556	chr_101	+	163730	165036
189113	8.59789	7.5558	6.17216	10.2066	9.38108	7.27225	7.47912	4.81417	IPR016040: NAD(P)-binding	189113	189113	chr_101	+	165519	166460
1161049	7.98056	9.71988	9.21411	7.8824	8.93907	7.34503	8.01387	6.51628	IPR002198: Short-chain dehydrogenase/reductase SDR	212729	1161049	chr_101	+	172807	173886
1141109	4.83843	4.70479	4.49075	4.12489	3.73821	3.63426	4.44134	4.75006			1141109	chr_101	+	176015	176256
1155647	7.21822	9.5087	8.66105	7.20762	7.414	7.33108	8.25174	8.52313	IPR001680: WD40 repeat	188501	1155647	chr_101	+	179074	184084
1098963	13.0753	11.958	12.0665	10.3818	11.7287	11.4289	11.0072	9.94038		203168	1098963	chr_101	+	184864	186119
1141113	8.10457	12.1352	9.25788	10.4525	13.2244	7.2323	10.279	7.5758	IPR004886: Glycolipid anchored surface protein GAS1	212716	1141113	chr_101	+	191026	193406
1098977	8.61127	9.26663	9.53286	9.08148	9.08078	8.48123	9.48114	9.7084	IPR000073: Alpha/beta hydrolase fold-1	50236	1098977	chr_101	+	202017	203149
1114580	8.90994	10.7634	10.1332	7.29811	7.38265	7.93052	9.25842	10.8836			1114580	chr_101	+	203206	204319
1200329	10.6244	9.85041	10.6037	10.3123	10.2785	10.6385	10.1625	10.3406	IPR001466: Beta-lactamase	54419	1200329	chr_101	+	204189	206490
1114583	6.86246	6.40209	7.03851	6.44101	6.82859	7.24055	7.36861	6.60008	IPR001757: ATPase, P-type, K/Mg/Cd/Cu/Zn/Na/Ca/Na/H-transporter	188620	1114583	chr_101	+	207732	211353
1098983	6.71357	5.87033	6.31662	6.40677	6.65567	6.55436	8.58997	5.92845			1098983	chr_101	+	211821	214867
1114588	2.92486	2.96886	3.47671	5.43132	6.06998	2.23795	6.33912	2.94635	IPR011118: Tannase and feruloyl esterase	189231	1114588	chr_101	+	218300	220176
1200342	2.53569	4.99094	3.67386	4.15307	4.71021	2.87482	5.19475	3.84269	IPR001138: Fungal transcriptional regulatory protein, N-terminal	189175	1200342	chr_101	+	225730	228010
1180626	2.82052	1.97538	2.62179	4.17891	3.40599	1.72789	3.2604	2.38369	IPR003089: Alpha/beta hydrolase	43526	1180626	chr_101	+	237872	238848
1080130	3.26163	3.23504	3.34012	3.91852	4.31286	2.65867	4.47396	2.78786	IPR013154: Alcohol dehydrogenase GroES-like	43525	1080130	chr_101	+	239141	240838
1079543	6.45802	6.37073	6.06919	7.45041	6.60171	6.63262	6.73853	6.20218	IPR007219: Fungal specific transcription factor	43524	1079543	chr_101	+	242508	244454
1161065	4.19803	3.49064	4.34533	4.83939	5.21874	3.50755	5.06644	3.99943	IPR000675: Cutinase	43522	1161065	chr_101	+	247786	248669
1114592	13.0019	10.3194	10.604	11.3052	11.0705	12.5149	11.6708	11.4365	IPR012000: Thiamine pyrophosphate enzyme, central region	189097	1114592	chr_101	+	251522	253431
1079763	5.27911	4.01118	3.20223	7.75672	7.08926	4.66969	5.52874	3.24988	IPR002293: Amino acid/polyamine transporter I	188258	1079763	chr_101	+	263038	264735
1200370	6.82622	6.85408	9.93789	14.4152	13.9393	7.14969	11.4375	6.65538		212709	1200370	chr_101	+	265041	266015
1130235	3.36531	2.59052	3.41454	7.42931	7.39314	3.38358	4.658	2.4316	IPR010291: Protein of unknown function DUF895, eukaryotic	188190	1130235	chr_101	+	266563	268123
1200390	8.36686	7.78027	8.02209	8.8022	8.36522	7.77772	8.08391	7.75697	IPR013897: Protein of unknown function DUF1769	125791	1200390	chr_101	+	276790	278066
1079928	2.26003	2.22441	2.9504	4.82217	3.74995	2.76338	2.80947	3.43314		43506	1079928	chr_101	+	281111	282275
1114612	7.45304	8.65129	11.6434	8.51302	7.35478	7.39644	9.29134	9.91345	IPR006710: Glycoside hydrolase, family 43	203143	1114612	chr_101	+	284961	286275
1148581	8.43603	8.32575	8.11746	7.99358	7.66421	8.58442	8.36899	8.51025	IPR001138: Fungal transcriptional regulatory protein, N-terminal	189264	1148581	chr_101	+	287381	289492
1180638	9.04954	8.86325	8.37407	7.45573	7.21575	8.00712	8.18436	9.72934	IPR002198: Short-chain dehydrogenase/reductase SDR	54411	1180638	chr_101	+	290343	291471
1099015	11.8433	11.9744	11.021	10.0302	9.52288	11.5566	11.3623	12.802	IPR008262: Lipase, active site	188883	1099015	chr_101	+	291804	294358
56950	12.5874	10.295	9.75518	10.7251	10.7272	12.1405	10.0061	9.99851	IPR002642: Lysophospholipase, catalytic region	56950	56950	chr_101	+	295890	298177
1169383	0.0735569	0.0473923	0.0655874	0.954179	1.12007	0.0916052	0.727044	0.108776	IPR001128: Cytochrome P450	189129	1169383	chr_101	+	302872	304679
43496	1.76217	0.900457	0.950744	1.59879	1.7246	2.67685	3.03033	1.06081		43496	43496	chr_101	+	305184	305558
1148587	1.57155	1.5342	2.10605	3.56494	2.55696	1.36966	3.07096	2.04404	IPR013149: Alcohol dehydrogenase, zinc-binding	43495	1148587	chr_101	+	306503	314833
1130252	1.65778	1.64463	1.75028	2.34477	2.91219	1.21803	3.84251	1.27263	IPR006094: FAD linked oxidase, N-terminal	43492	1130252	chr_101	+	320396	322341
1080084	0.457771	0.0900463	0.362385	0.653871	0.577775	0.640957	1.86525	11.4416	IPR002401: Cytochrome P450, E-class, group I	43490	1080084	chr_101	+	325917	327658
1200406	4.11863	4.71695	4.7584	4.2841	4.47604	3.73875	4.96027	5.49418			1200406	chr_101	+	328094	328897
1079445	0.362748	0.693943	0.72233	0.385935	1.02157	0.384245	1.73217	0.747694	IPR006094: FAD linked oxidase, N-terminal	189030	1079445	chr_101	+	331376	333266
43485	1.04734	0.527463	0.798489	0.614969	1.60858	0.612351	2.46283	1.29878		43485	43485	chr_101	+	338457	338858
1148596	2.14832	1.86207	2.56947	2.33245	2.90215	1.52307	3.06762	2.11656	IPR003042: Aromatic-ring hydroxylase	43483	1148596	chr_101	+	341971	343636
43482	-2.26129	-2.26362	-2.11662	-2.25943	-2.26022	-2.25957	-2.06577	-2.25786	IPR002937: Amine oxidase	43482	43482	chr_101	+	344789	345898
1080182	0.0243618	-0.361762	0.312699	-0.336603	0.247354	-0.337408	-0.34196	-0.327577		43480	1080182	chr_101	+	349572	350993
43478	6.84739	6.7005	8.10622	6.82343	6.71928	6.36776	6.40869	5.35339		43478	43478	chr_101	+	357798	358794
43474	4.44177	5.37814	5.68602	4.26702	5.26998	4.75197	6.42809	6.82577		43474	43474	chr_101	+	366755	367393
43467	-1.8249	-1.83094	-1.82676	-1.82027	-1.19264	-1.82061	-1.82254	-1.81646		43467	43467	chr_101	+	380795	382007
1114635	7.24896	7.27978	7.07218	6.36601	6.90311	7.10889	7.55689	9.33397	IPR000560: Histidine acid phosphatase	203129	1114635	chr_101	+	385258	386971
1114638	8.17979	9.0808	7.7492	8.56101	8.07345	8.63157	7.80368	8.46661	IPR011701: Major facilitator superfamily MFS-1	188346	1114638	chr_101	+	388068	390113
1169414	6.06712	6.40582	6.12444	5.96457	6.18796	6.68961	5.68483	6.12403	IPR009400: Nucleotide excision repair, TFIIH, subunit TTDA	43463	1169414	chr_101	+	390364	390689
1114639	8.74123	8.90134	8.96042	7.86794	8.38676	8.76761	8.40283	8.77498	IPR008978: HSP20-like chaperone		1114639	chr_101	+	391136	392199
1200460	4.97954	4.55876	5.36106	7.10396	6.13344	4.60586	5.87054	4.75719	IPR003439: ABC transporter-like	188758	1200460	chr_101	+	404538	409729
1141137	7.726	6.7251	7.80095	8.17239	8.0906	7.53677	7.72703	7.34062	IPR000073: Alpha/beta hydrolase fold-1	54405	1141137	chr_101	+	410127	411191
1130281	3.04227	2.89579	2.25334	3.43626	2.56051	3.76741	3.37974	3.17139	IPR003965: Fatty acid synthase	43457	1130281	chr_101	+	412589	419065
1114648	6.85769	8.10045	7.05257	5.49263	6.46915	6.85595	7.42858	9.03276	IPR001509: NAD-dependent epimerase/dehydratase	212676	1114648	chr_101	+	425324	426595
1114655	5.62188	6.84811	6.62512	4.63633	5.1312	3.9036	5.97048	7.33097	IPR003042: Aromatic-ring hydroxylase	188800	1114655	chr_101	+	431104	432435
1080089	2.64458	2.4055	3.61583	3.81135	4.14433	1.99505	4.40817	3.00413	IPR014030: Beta-ketoacyl synthase, N-terminal	56946	1080089	chr_101	+	435137	443051
43446	-1.74147	-1.74604	-1.57522	-1.7379	-1.7394	-1.73817	-1.33942	-1.73491		43446	43446	chr_101	+	447733	448156
1079556	1.09619	1.89963	2.0516	1.62486	1.99812	1.12894	2.56703	1.48328	IPR001958: Tetracycline resistance protein, TetA	188912	1079556	chr_101	+	449431	451197
1148627	5.11628	5.04666	4.16853	4.39003	4.52489	4.78718	5.92772	3.56494	IPR013149: Alcohol dehydrogenase, zinc-binding	188817	1148627	chr_101	+	454699	462946
1079697	2.69523	1.77184	2.65021	2.6559	2.76313	3.81025	1.47705	1.55402	IPR001128: Cytochrome P450	188504	1079697	chr_101	+	464982	466761
50199	3.19605	2.31788	2.7922	1.78279	2.89884	2.78585	3.23001	2.54366	IPR000683: Oxidoreductase, N-terminal	50199	50199	chr_101	+	468578	469697
1148631	3.65751	3.63679	4.61002	3.38666	3.1071	2.68128	2.75087	2.06634	IPR001544: Aminotransferase, class IV	124698	1148631	chr_101	+	470590	471900
1080257	-0.335905	-0.65844	-0.5033	-0.241996	-0.442607	-0.645475	-0.64796	-0.640014	IPR014030: Beta-ketoacyl synthase, N-terminal	188253	1080257	chr_101	+	475239	480312
1099056	10.2602	10.1476	10.3913	10.9208	10.0395	9.72042	10.3395	9.87141	IPR001753: Crotonase, core	50197	1099056	chr_101	+	486450	487680
188917	2.61215	4.10317	3.09672	3.38502	2.9811	2.40947	3.85302	4.83589	IPR013027: FAD-dependent pyridine nucleotide-disulphide oxidoreductase	188917	188917	chr_101	+	488608	492650
1155687	8.26831	9.22852	9.07556	8.0671	8.21293	7.75459	8.47624	9.01764	IPR004875: CENP-B protein	54401	1155687	chr_101	+	493002	495154
1180659	8.90043	8.71664	8.81105	9.738	9.32883	9.12364	9.72776	8.97	IPR000868: Isochorismatase hydrolase	43429	1180659	chr_101	+	500455	503178
1155689	5.96212	5.57068	5.72061	5.86819	6.46021	5.66256	5.94325	6.90766	IPR003042: Aromatic-ring hydroxylase	188631	1155689	chr_101	+	506543	507950
1161094	5.21134	7.61183	7.48141	5.58368	8.20047	4.79694	7.59355	8.42326	IPR001087: Lipase, GDSL	189254	1161094	chr_101	+	508481	509454
188525	2.96427	1.73701	4.12423	7.07156	5.20493	2.42108	5.58332	2.19676	IPR011701: Major facilitator superfamily MFS-1	188525	188525	chr_101	+	515099	516817
1114674	7.9963	8.63694	9.09146	9.89814	9.2328	8.77096	9.74848	9.36362	IPR001841: Zinc finger, RING-type	212656	1114674	chr_101	+	525636	529441
1079869	2.51153	2.72345	3.99249	5.17011	3.82675	2.16006	4.60619	4.15372	IPR001327: Pyridine nucleotide-disulphide oxidoreductase, NAD-binding region	188184	1079869	chr_101	+	530016	532241
1200532	7.90037	7.95643	8.08806	7.01878	8.41333	7.78804	7.2678	7.90114	IPR001680: WD40 repeat	50189	1200532	chr_101	+	535569	537156
1000395	7.81759	9.95601	9.88587	7.72755	8.5528	7.47382	7.70626	6.81607		43417	1000395	chr_101	+	545511	546928
1148650	1.96276	2.98312	3.26481	2.45509	3.66623	1.59008	2.60249	1.63949	IPR000073: Alpha/beta hydrolase fold-1	188116	1148650	chr_101	+	552701	554323
1148652	8.78561	8.40034	8.32169	8.73538	8.54887	9.19043	8.82233	8.54242	IPR002656: Acyltransferase 3	188462	1148652	chr_101	+	559162	560790
1161107	0.579613	0.958907	0.491519	1.32474	1.62051	0.75007	1.2137	10.1594		43411	1161107	chr_101	+	562703	563512
43409	1.27288	1.96722	1.50375	2.74009	2.63793	1.34419	2.89677	4.28286	IPR005000: HpcH/HpaI aldolase	43409	43409	chr_101	+	565595	566548
1130332	-1.42586	-1.62103	-1.1955	-1.61235	-1.61395	-1.61263	-1.61423	-1.60916		43408	1130332	chr_101	+	567603	568060
1180676	8.81522	8.72366	8.71495	9.18102	9.06479	8.99429	8.38563	8.37502		43406	1180676	chr_101	+	570134	572015
1180678	8.81872	8.39314	7.9201	7.27476	8.14922	8.03213	6.75047	7.23324	IPR007248: Mpv17/PMP22	127767	1180678	chr_101	+	576894	577876
1114693	10.5746	10.7539	10.3529	10.1289	10.1817	11.0126	10.4896	10.9966	IPR004043: LCCL	188335	1114693	chr_101	+	582390	585055
1099092	7.43911	8.20708	8.31686	7.28259	7.19758	7.98452	9.93212	10.9018	IPR001613: Flavin-containing amine oxidase	122043	1099092	chr_101	+	588489	590759
1130344	-3.00154	-3.0032	-3.00206	-2.99968	-2.78537	-3.00031	-3.00087	-2.99317	IPR008949: Terpenoid synthase	43396	1130344	chr_101	+	597333	598289
43394	0.163958	0.128673	0.844622	1.6732	1.03842	0.187745	0.177158	0.210009		43394	43394	chr_101	+	606237	607418
1148682	3.15859	2.95686	4.01586	4.54536	4.53216	3.36275	5.12632	4.68251		43392	1148682	chr_101	+	611464	612765
1155703	13.3447	8.92243	9.09795	10.9683	10.6765	12.8365	11.0778	10.7073	IPR001078: Catalytic domain of components of various dehydrogenase complexes	189170	1155703	chr_101	+	618762	620529
188627	8.21594	7.59537	7.44863	7.26233	7.14505	7.40608	6.99474	6.33796	IPR000223: Peptidase S26A, signal peptidase I	188627	188627	chr_101	+	623938	624601
43386	1.68625	1.75544	2.01575	1.71434	1.10066	1.54464	1.49621	1.64519		43386	43386	chr_101	+	628830	629153
1161118	5.26746	6.11168	6.21707	5.96184	5.91203	5.24172	6.49076	8.12053		43385	1161118	chr_101	+	629691	630745
1155710	7.92307	8.35736	8.5902	8.76092	8.08051	7.99074	8.78397	8.84859	IPR004583: DNA repair protein Rad4	189204	1155710	chr_101	+	650354	653469
1169500	11.1564	11.2616	12.0185	10.6976	11.6356	10.3519	12.3253	11.9434	IPR001375: Peptidase S9, prolyl oligopeptidase active site region	212641	1169500	chr_101	+	654449	656820
1141160	11.7123	10.1938	10.622	10.2632	10.7315	11.5411	10.8856	11.2106	IPR003807: Protein of unknown function DUF202	54389	1141160	chr_101	+	657164	658608
1114730	9.52975	9.3302	10.6874	10.7323	10.3518	9.03207	10.8082	11.1503	IPR001138: Fungal transcriptional regulatory protein, N-terminal	212637	1114730	chr_101	+	662513	665069
1180697	7.00344	7.22368	6.5441	9.22058	9.37095	7.30333	7.94899	6.54063	IPR011701: Major facilitator superfamily MFS-1	50171	1180697	chr_101	+	665701	667167
1180698	4.22881	5.87244	4.85052	5.93815	6.30292	3.95661	5.03058	4.69847	IPR008929: Chondroitin AC/alginate lyase	188159	1180698	chr_101	+	667685	669242
1169510	1.68483	2.2485	2.00702	1.66937	1.91264	1.1936	2.38299	1.22278			1169510	chr_101	+	676602	677078
1180702	14.0843	11.5419	11.0737	9.60113	10.3074	12.9444	10.0928	10.0735	IPR006115: 6-phosphogluconate dehydrogenase, NAD-binding	54386	1180702	chr_101	+	679909	681199
1180704	1.48959	2.16759	1.66508	1.24565	2.31955	1.23733	4.08686	5.67243	IPR002227: Tyrosinase	134204	1180704	chr_101	+	695744	697000
1200698	4.06418	8.05252	6.48936	4.62176	6.06301	4.24185	8.35513	8.12545		54383	1200698	chr_101	+	701422	702425
1161140	10.1228	9.6744	9.85671	10.3396	9.7073	9.20701	9.54415	9.06328	IPR002820: Molybdopterin cofactor biosynthesis MoaC region	126891	1161140	chr_101	+	705496	706814
1099148	10.43	10.0762	10.1654	10.6283	10.1088	10.3473	10.034	9.92274		212624	1099148	chr_101	+	708665	710826
1200706	11.7783	11.0885	12.0191	10.6547	10.9347	10.991	11.8814	11.9585	IPR001440: Tetratricopeptide TPR-1	54380	1200706	chr_101	+	712370	717248
1141177	10.9594	11.8011	11.7971	11.063	11.3018	10.8481	11.5139	11.054	IPR001765: Carbonic anhydrase	212618	1141177	chr_101	+	718106	719605
1099157	13.5326	13.4461	13.2014	12.772	12.6664	13.1583	13.4842	13.3303	IPR006047: Glycosyl hydrolase, family 13, catalytic region	188489	1099157	chr_101	+	732299	734672
1114763	9.53376	6.95165	7.67589	8.12815	8.08843	9.02755	7.21113	5.9899	IPR006047: Glycosyl hydrolase, family 13, catalytic region	122069	1114763	chr_101	+	735168	737423
1180719	9.33398	9.63272	10.0541	9.12618	9.60559	9.12102	10.0451	9.2627	IPR001670: Iron-containing alcohol dehydrogenase	43351	1180719	chr_101	+	744447	746277
188804	7.67533	6.58662	6.17975	6.20832	5.62204	5.57246	5.50145	4.6298		188804	188804	chr_101	+	746463	746726
1200727	11.936	11.5053	10.998	11.823	11.5989	12.3719	11.0644	11.1351	IPR001757: ATPase, P-type, K/Mg/Cd/Cu/Zn/Na/Ca/Na/H-transporter	189272	1200727	chr_101	+	748632	753442
1169533	0.410328	1.02976	0.572313	0.871763	0.826099	0.670683	1.09321	0.439547			1169533	chr_101	+	756700	758118
1155729	1.31525	3.26486	2.56844	1.94532	3.71516	1.69274	2.20888	1.42686	IPR001266: Ribosomal protein S19e	43348	1155729	chr_101	+	759690	761532
1180724	8.22896	8.39691	9.16319	10.0826	9.19745	8.20368	7.83653	8.14978		188160	1180724	chr_101	+	766777	768643
1080271	4.26714	4.15441	4.0466	4.37705	3.66378	4.35746	4.58295	5.7427	IPR002202: Hydroxymethylglutaryl-CoA reductase, class I/II, catalytic	188317	1080271	chr_101	+	770400	771560
1079552	10.0977	10.0495	10.7117	11.0411	10.4303	10.1647	10.8247	10.088	IPR001850: Peptidase S7, flavivirus helicase (NS3)	43345	1079552	chr_101	+	772240	774003
1169539	6.36405	6.78655	5.52245	4.25507	5.41289	6.05605	6.01917	6.83968			1169539	chr_101	+	778360	778767
1161156	8.19386	8.25102	7.5198	6.59601	6.34451	7.4986	7.50692	8.27687	IPR007568: RTA1 like protein	188492	1161156	chr_101	+	779312	780356
1114782	10.8424	10.4082	9.19863	9.93378	10.3553	10.3702	8.2973	7.85461	IPR000322: Glycoside hydrolase, family 31	43342	1114782	chr_101	+	785023	787508
188691	8.61682	8.48632	9.36808	8.4758	8.29443	8.12507	9.55533	9.53927		188691	188691	chr_101	+	793218	793825
1200778	7.34237	8.14974	7.02644	6.32577	8.46913	6.10566	7.34823	8.42836	IPR011701: Major facilitator superfamily MFS-1	188786	1200778	chr_101	+	794523	797082
1148700	2.43931	2.57799	3.88856	3.29787	2.37324	1.87114	5.19647	4.16091	IPR004841: Amino acid permease-associated region	50157	1148700	chr_101	+	797818	799642
1180731	-1.17433	-1.18214	-0.851138	-1.1683	-1.17082	-1.16875	-0.595449	-1.16329			1180731	chr_101	+	802126	802562
1200781	3.61121	5.85978	3.73838	2.1205	2.7813	3.27973	3.17809	4.99406		134108	1200781	chr_101	+	803141	804868
1130403	12.1762	12.9246	12.4689	12.1384	12.1567	12.6021	12.1761	12.2503		54374	1130403	chr_101	+	806115	806680
43335	6.98604	7.73301	8.40917	7.01967	6.96274	7.86468	7.75594	9.23592		43335	43335	chr_101	+	807827	808171
212603	12.5229	11.0164	11.0289	11.5405	11.4211	12.2136	11.486	11.5474	IPR012336: Thioredoxin-like fold	212603	212603	chr_101	+	820636	821713
1148703	12.723	13.4133	13.0057	12.3602	12.0817	12.3918	13.5252	13.847	IPR001128: Cytochrome P450	212597	1148703	chr_101	+	824997	835175
1130412	2.20348	1.21171	1.73096	1.66588	2.76099	1.98136	1.60141	1.19361		188288	1130412	chr_101	+	845644	846345
1141202	9.6661	9.92925	11.0706	10.4065	9.5901	9.66815	11.5584	11.8486	IPR006913: Glutathione-dependent formaldehyde-activating, GFA	50151	1141202	chr_101	+	848523	849272
126525	2.01971	2.49006	2.99303	3.13904	2.46586	3.02766	4.22649	3.10537	IPR016141: Citrate synthase-like, core	126525	126525	chr_101	+	850042	851078
127140	0.287868	0.288711	0.254647	0.0853775	0.697928	0.0841466	1.14938	0.0990958		127140	127140	chr_101	+	852772	853364
1169563	4.78352	4.98169	6.39861	5.40623	5.67174	4.38484	6.47283	5.76766	IPR002409: Aflatoxin biosynthesis regulatory protein		1169563	chr_101	+	854314	855881
1099202	9.88955	9.15783	8.90751	8.00327	8.29474	9.69035	8.51649	8.83993	IPR016196: MFS general substrate transporter	212593	1099202	chr_101	+	858972	861130
1200825	5.04157	3.9133	4.94916	4.74339	5.04597	4.76297	5.19466	4.1823	IPR008030: NmrA-like	43314	1200825	chr_101	+	876876	877812
1130427	3.61192	4.52793	5.31619	4.62828	3.4714	3.42069	5.1395	5.41318	IPR004843: Metallophosphoesterase	50145	1130427	chr_101	+	881037	881972
1169578	1.71844	1.7927	3.02441	1.50975	3.47833	1.86078	5.05276	3.13669	IPR000209: Peptidase S8 and S53, subtilisin, kexin, sedolisin	203039	1169578	chr_101	+	893807	895210
1180751	0.882971	0.638495	1.136	1.50044	1.65666	0.692225	1.73543	0.713594	IPR011701: Major facilitator superfamily MFS-1	123162	1180751	chr_101	+	895865	897676
1000793	2.93514	3.31368	4.3093	4.13002	4.8592	3.01042	3.94072	2.26358			1000793	chr_101	+	898582	899066
1114822	5.55735	5.43291	5.40629	7.83869	7.50644	5.69708	5.6869	5.33275	IPR011701: Major facilitator superfamily MFS-1	188174	1114822	chr_101	+	901733	903377
1114830	5.79291	4.61928	5.06797	4.89033	5.8392	5.81182	6.21411	5.09423	IPR005814: Aminotransferase class-III	50140	1114830	chr_101	+	905902	907173
1180757	11.1116	6.84585	7.11437	7.332	7.06097	10.1437	7.31036	7.07472	IPR001509: NAD-dependent epimerase/dehydratase	43300	1180757	chr_101	+	913125	913922
1180758	10.8207	11.8229	10.9792	12.3627	12.577	11.2298	10.7417	10.7616	IPR001030: Aconitase/3-isopropylmalate dehydratase large subunit, alpha/beta/alpha	212582	1180758	chr_101	+	914412	917065
1099233	9.63534	13.1798	13.77	10.8239	10.4214	9.40967	11.4421	12.2462	IPR013149: Alcohol dehydrogenase, zinc-binding	188914	1099233	chr_101	+	921776	923196
1130445	1.63613	3.12347	2.68522	4.19194	3.33072	1.69809	3.31033	2.09822		125297	1130445	chr_101	+	927143	928419
1099236	13.6874	13.2378	13.5629	16.1186	15.2681	13.4743	12.9879	13.4306	IPR000506: Acetohydroxy acid isomeroreductase C-terminal	212581	1099236	chr_101	+	929702	931431
1130448	9.28486	9.66456	10.0064	9.10669	9.45508	9.0048	9.07307	9.51715	IPR001926: Pyridoxal phosphate-dependent enzyme, beta subunit	50131	1130448	chr_101	+	933572	934778
1141219	13.4992	13.0136	12.5698	12.2058	12.6743	13.4033	11.4995	12.0091	IPR014368: Cytochrome c oxidase, subunit VIIa, fungal		1141219	chr_101	+	938695	939680
1141224	11.8658	12.3592	12.0621	11.7797	11.8327	12.06	12.0237	12.1573		212570	1141224	chr_101	+	953683	955132
1099255	9.27156	9.35915	9.42468	9.11826	9.20672	9.15264	9.2462	9.42967	IPR001395: Aldo/keto reductase	212567	1099255	chr_101	+	957813	959098
1130457	9.9067	9.14598	8.71298	10.1726	9.62534	9.51343	9.21901	9.31569	IPR001395: Aldo/keto reductase	188611	1130457	chr_101	+	959189	960147
1141229	9.37161	10.0466	9.7928	9.616	9.68405	9.53419	9.40434	9.81047	IPR003511: DNA-binding HORMA	54358	1141229	chr_101	+	968890	970122
1180780	10.68	10.5253	10.7636	10.875	10.653	10.6669	10.4893	10.3283	IPR001619: Sec1-like protein	212557	1180780	chr_101	+	977768	980465
1161205	9.96904	9.24139	9.53655	10.1663	9.75375	9.9385	10.1513	9.61493	IPR008883: Tumour susceptibility gene 101	188549	1161205	chr_101	+	983340	985488
1130467	-0.458437	-0.518084	-0.15206	1.58548	-0.436172	-0.423986	-0.438835	-0.394977		43272	1130467	chr_101	+	987411	988391
1180784	9.17952	10.0653	9.73458	8.628	8.60519	8.54671	9.16464	9.37507	IPR000719: Protein kinase, core	188775	1180784	chr_101	+	991776	993309
1141236	12.5803	11.6037	10.6495	11.7298	11.596	13.1981	11.3179	11.513	IPR001452: Src homology-3	54353	1141236	chr_101	+	1001285	1003069
43266	0.31549	0.421347	0.664243	0.840387	0.327667	0.3348	1.41219	1.13366		43266	43266	chr_101	+	1005075	1005998
1161212	5.57499	6.01754	9.88917	11.2597	9.46687	5.51981	11.6917	7.34618		43265	1161212	chr_101	+	1008561	1009190
1180791	4.25234	4.68203	7.90913	9.75895	6.6443	4.97787	10.1811	5.72036		188426	1180791	chr_101	+	1010942	1012441
1180792	2.4204	2.46575	3.73588	3.14748	3.56742	2.35614	5.62285	6.1677	IPR003042: Aromatic-ring hydroxylase	189090	1180792	chr_101	+	1012837	1014313
43261	7.02579	6.89239	4.92933	5.02207	4.8207	6.17966	4.96738	5.46981		43261	43261	chr_101	+	1020043	1021424
1141240	12.6568	12.2531	11.5221	11.5751	11.7842	12.6995	12.4192	13.1131	IPR011600: Peptidase C14, caspase catalytic	122116	1141240	chr_101	+	1028885	1030950
1141242	9.75723	8.61481	8.51447	8.68809	8.75337	9.89759	8.37362	8.80765		43257	1141242	chr_101	+	1036762	1037565
1161220	9.93633	9.12065	8.65381	9.25496	9.28733	9.65912	8.65278	9.13975		56915	1161220	chr_101	+	1041280	1042399
1161221	8.21791	7.73539	7.31272	8.18616	7.95152	8.15019	7.53934	7.46384	IPR013641: Chromatin associated protein KTI12	43254	1161221	chr_101	+	1042561	1044150
1079930	6.64689	5.63882	5.43654	6.02614	5.13231	5.96845	5.14566	6.47247		43252	1079930	chr_101	+	1051049	1052785
1114901	11.3491	10.3231	10.8189	10.3917	10.0204	10.7377	10.3184	10.298	IPR002472: Palmitoyl protein thioesterase	212533	1114901	chr_101	+	1053091	1054268
43248	6.73953	5.85524	6.49285	7.53295	6.64797	6.88528	7.51875	6.98068		43248	43248	chr_101	+	1061537	1062316
1001006	11.7825	11.651	11.5567	12.4195	11.9725	12.3521	11.9994	12.0684	IPR013226: Pal1 cell morphology	212529	1001006	chr_101	+	1064182	1066388
1001019	9.63896	9.60683	9.92665	10.015	9.81151	9.47506	10.0336	9.24639	IPR003126: Zinc finger, N-recognin	122267	1001019	chr_101	+	1071661	1073817
1099309	9.92354	10.7591	10.3784	9.85734	9.43791	10.0539	9.6119	9.87767	IPR003663: Sugar transporter	50105	1099309	chr_101	+	1076765	1078653
1080105	11.3993	11.2435	10.9697	11.4796	11.2255	12.1482	11.2309	11.7989	IPR000008: C2 calcium-dependent membrane targeting	202968	1080105	chr_101	+	1083494	1087122
1161232	9.50554	9.87705	9.78884	10.2487	9.9811	9.89801	9.88804	9.07621	IPR013218: Mtw1 kinetochore complex, DSN1	188766	1161232	chr_101	+	1087895	1090532
1114920	7.27407	8.23471	8.34293	9.04291	8.91512	7.74291	9.03787	8.42597	IPR010619: Protein of unknown function DUF1212	50103	1114920	chr_101	+	1097736	1100345
1099317	10.4308	9.00484	9.40578	9.30145	10.1604	10.4314	7.71229	8.24144		188517	1099317	chr_101	+	1110625	1112417
1141257	10.1303	9.5865	9.56732	9.59577	9.79308	10.107	8.16106	8.36106		212509	1141257	chr_101	+	1114041	1115590
1114925	9.18058	7.75556	7.78791	8.05309	8.18586	8.77425	8.38323	8.08254	IPR003280: Potassium channel, two pore-domain	212507	1114925	chr_101	+	1115988	1118362
1141260	12.1788	12.1782	14.0858	12.8482	12.9245	11.9557	13.7296	13.6507	IPR002198: Short-chain dehydrogenase/reductase SDR	54341	1141260	chr_101	+	1118787	1120151
1161241	8.83636	9.71882	8.80367	8.20594	7.93217	8.693	8.43897	9.37025		50097	1161241	chr_101	+	1126605	1127837
1200988	9.28659	9.3898	9.19978	9.19254	9.82343	9.64929	8.57135	9.18653	IPR000727: Target SNARE coiled-coil region	43230	1200988	chr_101	+	1128088	1129164
1130511	3.47366	2.15941	3.01155	3.968	3.71618	3.56003	5.59083	5.23623	IPR000719: Protein kinase, core	43226	1130511	chr_101	+	1140229	1141699
1169664	8.28179	6.80378	6.77539	7.61528	7.09491	7.76829	6.90444	6.34913	IPR000120: Amidase signature enzyme	188491	1169664	chr_101	+	1146816	1148767
1169665	2.50052	0.669448	0.708775	1.9597	1.27742	1.94423	0.746125	0.796727	IPR013069: BTB/POZ	43222	1169665	chr_101	+	1149631	1150429
1161249	6.93748	5.56751	6.0022	9.04977	7.81149	6.93806	7.70738	6.41867		43220	1161249	chr_101	+	1159541	1161149
43219	0.992634	0.981148	1.74456	1.48407	2.21607	0.792185	1.24222	0.818604		43219	43219	chr_101	+	1162643	1163405
1114941	5.16728	5.16474	5.16798	5.26641	4.87517	5.64575	6.10195	5.35187	IPR001138: Fungal transcriptional regulatory protein, N-terminal	189096	1114941	chr_101	+	1165989	1167711
1155790	6.26658	6.39321	6.30101	6.43643	5.81393	6.12075	6.505	4.92873	IPR011701: Major facilitator superfamily MFS-1	43217	1155790	chr_101	+	1167978	1169922
1114947	10.0743	10.7397	10.2658	11.5633	10.6537	9.87094	10.1196	10.2423	IPR015424: Pyridoxal phosphate-dependent transferase, major region	212500	1114947	chr_101	+	1170951	1173209
1180832	8.59297	8.368	8.0628	8.36568	8.54347	8.6789	8.37202	8.89745	IPR001498: Protein of unknown function UPF0029, N-terminal	189229	1180832	chr_101	+	1173574	1174611
1155793	1.64201	0.4119	0.785165	0.961085	0.910855	0.461934	0.45276	1.05634	IPR005097: Saccharopine dehydrogenase	189109	1155793	chr_101	+	1184467	1185540
1169678	7.41111	3.50851	5.35209	5.05716	4.77346	6.49809	4.94969	5.23714	IPR000627: Intradiol ring-cleavage dioxygenase, C-terminal	43210	1169678	chr_101	+	1185980	1187510
1001171	11.4047	11.7032	11.9532	10.601	9.90329	11.0081	11.3846	12.0014		202949	1001171	chr_101	+	1190947	1192693
1141268	13.4261	13.4653	12.877	13.2572	14.2552	14.3229	12.5464	13.0526	IPR002136: Ribosomal protein L4/L1e	212494	1141268	chr_101	+	1193188	1194705
1180837	9.10701	8.77948	10.6021	8.82008	9.60912	9.56723	8.44673	7.50505	IPR001138: Fungal transcriptional regulatory protein, N-terminal	188497	1180837	chr_101	+	1203708	1206748
1099360	10.8032	10.265	10.192	10.0305	9.98296	10.81	9.87772	10.3901	IPR001623: Heat shock protein DnaJ, N-terminal	188885	1099360	chr_101	+	1207447	1210521
1161259	11.0028	10.6909	10.6936	11.0727	10.9284	10.9821	10.9311	10.5064	IPR004015: SKIP/SNW	188902	1161259	chr_101	+	1210680	1212855
188502	8.14251	8.66246	7.92922	9.10866	9.06981	8.62942	9.3855	9.92908	IPR010982: Lambda repressor-like, DNA-binding	188502	188502	chr_101	+	1216341	1217815
1141276	6.06786	5.02574	4.9602	5.33585	4.94691	5.17404	4.62152	4.49111			1141276	chr_101	+	1219024	1219175
1099369	8.67502	8.80433	8.68792	8.94048	9.82486	9.05394	8.34442	9.42837	IPR001680: WD40 repeat	56906	1099369	chr_101	+	1223388	1226595
1155802	11.562	11.1929	11.4187	10.9962	11.0197	11.1337	10.8982	10.6364	IPR001680: WD40 repeat	212484	1155802	chr_101	+	1233373	1235345
1114983	10.0713	10.0179	10.5085	10.62	11.0078	10.1516	9.64479	10.4649	IPR001474: GTP cyclohydrolase I	212481	1114983	chr_101	+	1235852	1237736
1079779	2.12289	3.27471	2.77854	2.82624	2.05363	1.57817	1.82836	3.80264		43197	1079779	chr_101	+	1238483	1240852
188697	3.69526	4.92593	5.48975	3.64434	4.44654	3.49809	5.05412	7.34905	IPR013149: Alcohol dehydrogenase, zinc-binding	188697	188697	chr_101	+	1243371	1251548
1141284	5.45352	6.10436	5.46842	6.53746	5.92251	5.76625	6.21739	6.79347			1141284	chr_101	+	1257631	1257795
1201073	9.95137	11.0697	11.1623	11.0501	10.8537	10.64	11.0507	11.4635	IPR000719: Protein kinase, core	189018	1201073	chr_101	+	1259683	1263289
1114992	10.7844	10.002	10.2442	10.8126	10.8762	10.7198	10.445	10.4846	IPR001040: Eukaryotic translation initiation factor 4E (eIF-4E)	56903	1114992	chr_101	+	1264505	1266407
1114993	9.69801	9.57037	9.49916	10.4432	9.93698	10.1005	10.4607	10.1644	IPR003653: Peptidase C48, SUMO/Sentrin/Ubl1	43191	1114993	chr_101	+	1268058	1272359
1141289	10.8903	10.7597	10.8863	10.5487	10.2707	10.3056	10.1008	10.0374	IPR007653: Signal peptidase 22 kDa subunit	188704	1141289	chr_101	+	1273711	1275219
1099395	11.996	11.6408	11.6055	12.4782	12.0077	12.4286	12.0046	11.8899	IPR001394: Peptidase C19, ubiquitin carboxyl-terminal hydrolase 2	212470	1099395	chr_101	+	1279055	1283667
1141295	10.4363	10.9853	10.7715	10.3398	10.6241	10.6476	10.2382	10.6362	IPR000348: emp24/gp25L/p24	54330	1141295	chr_101	+	1283890	1285177
1001310	10.6392	11.1712	11.4142	10.609	10.3926	10.7408	11.5657	11.468		54329	1001310	chr_101	+	1288081	1289007
1180858	5.47311	6.8	6.36412	5.89652	5.74947	5.12117	6.03179	6.83147		43184	1180858	chr_101	+	1289972	1290982
1141300	5.42974	5.85209	5.98198	5.46366	5.7422	5.29605	5.98066	5.31205			1141300	chr_101	+	1295658	1295923
1115006	7.35594	6.99397	7.38416	7.55595	7.3744	7.16175	7.5407	6.58022		43180	1115006	chr_101	+	1300796	1302738
1169713	11.8705	10.9304	9.83242	10.1618	10.2143	11.7952	9.9424	10.5142		188256	1169713	chr_101	+	1313167	1313452
143946	11.1278	10.1004	9.24701	8.6472	9.04118	10.4751	8.55294	9.28855		143946	143946	chr_101	+	1313705	1313941
1161283	10.5176	9.93633	10.1042	12.2682	11.2082	10.6024	10.7159	10.1459	IPR001161: Xeroderma pigmentosum group B protein (XP-B)	212459	1161283	chr_101	+	1315253	1318044
1201140	13.0143	12.6625	12.768	12.7979	12.0488	12.7403	13.4032	12.6846		189002	1201140	chr_101	+	1318798	1320578
1169717	10.5408	9.87453	9.7103	10.7813	10.5168	11.0013	10.3767	10.1056		212456	1169717	chr_101	+	1320949	1322355
1180869	11.4297	10.1998	10.5113	11.5125	10.922	10.958	10.4994	10.3247	IPR000086: NUDIX hydrolase, core	212451	1180869	chr_101	+	1326055	1327616
1155814	8.00666	7.90534	8.29343	8.88951	8.47753	8.05687	7.88894	8.96241	IPR000960: Flavin-containing monooxygenase FMO	188878	1155814	chr_101	+	1332241	1334327
1080149	10.7863	10.3365	10.0848	10.7513	10.5097	11.4384	10.7512	10.3151	IPR016197: Chromo domain-like	212444	1080149	chr_101	+	1336729	1340249
43167	4.84697	3.78551	4.22257	4.85287	4.73189	4.26333	5.50726	5.48065		43167	43167	chr_101	+	1348513	1349544
50062	8.84483	9.35525	8.39032	9.16329	9.10789	9.69861	9.31606	9.17121	IPR001452: Src homology-3	50062	50062	chr_101	+	1352358	1356266
1180877	7.50721	6.91151	7.07793	6.88922	7.47488	6.79744	7.34093	7.73695	IPR001926: Pyridoxal phosphate-dependent enzyme, beta subunit	134390	1180877	chr_101	+	1358902	1360242
1180879	9.02568	8.55362	8.41619	7.91865	7.97659	9.06613	8.07797	7.79563	IPR000305: Excinuclease ABC, C subunit, N-terminal	189208	1180879	chr_101	+	1369904	1371255
1180881	9.98887	9.85932	9.82612	9.9184	9.84413	10.1232	9.45518	9.83834	IPR002616: Queuine/other tRNA-ribosyltransferase	50058	1180881	chr_101	+	1372349	1374612
1180883	9.36539	9.23967	9.15184	8.69722	9.43782	9.49492	8.10414	9.08033		188904	1180883	chr_101	+	1377636	1378356
1180885	11.1047	10.7586	11.0554	11.3989	10.9515	10.8975	11.1973	10.8204	IPR000322: Glycoside hydrolase, family 31	50055	1180885	chr_101	+	1379933	1383061
1115050	8.01687	8.37944	7.93675	7.41766	8.12633	8.20095	6.72954	8.03909	IPR006603: Cystinosin/ERS1p repeat	43156	1115050	chr_101	+	1383565	1384596
1161303	11.0075	10.1586	10.1987	9.8898	10.4794	10.8417	10.3434	10.9588			1161303	chr_101	+	1384931	1386554
1180887	8.19652	6.90228	6.96647	6.88448	6.33908	6.3895	7.18183	7.74846	IPR001223: Glycoside hydrolase, family 18, catalytic domain	43154	1180887	chr_101	+	1387765	1389289
1161305	12.054	11.5879	10.9816	10.2184	9.56428	10.495	11.7686	11.9656	IPR013027: FAD-dependent pyridine nucleotide-disulphide oxidoreductase	189206	1161305	chr_101	+	1389887	1391504
1169742	11.1225	10.6915	10.5805	10.6785	10.8739	11.089	9.48492	10.0789	IPR002143: Ribosomal protein L1	212420	1169742	chr_101	+	1400212	1401232
1130591	8.18141	9.19004	8.267	7.86496	7.21189	8.48196	8.2665	9.51763		212416	1130591	chr_101	+	1403025	1404254
1141324	11.0712	11.0317	11.3463	10.9967	10.7143	10.7002	10.4833	10.7289	IPR013262: Outer membrane protein, MIM1/TOM13, mitochondrial	188319	1141324	chr_101	+	1407814	1408908
1161313	11.0809	10.8757	10.6737	10.3353	10.9261	11.128	9.11614	9.88067	IPR001708: 60 kDa inner membrane insertion protein	212412	1161313	chr_101	+	1409101	1410953
50045	-0.914061	-0.932015	-0.688909	0.213567	-0.906493	-0.902135	-0.907425	-0.89111	IPR008949: Terpenoid synthase	50045	50045	chr_101	+	1424814	1426316
1169753	2.8553	2.79196	3.5164	3.07459	3.82804	2.77775	4.87509	3.66625	IPR002815: Spo11/DNA topoisomerase VI, subunit A	189316	1169753	chr_101	+	1426879	1428383
1141334	11.3747	11.1416	10.9749	10.7358	11.0889	11.116	9.76594	10.0748	IPR001684: Ribosomal protein L27	142826	1141334	chr_101	+	1433516	1434553
1141337	10.2511	10.4067	10.3986	9.84778	10.9239	10.2959	9.02152	10.3808	IPR007264: Nucleolar RNA-binding protein Nop10p	189070	1141337	chr_101	+	1441820	1442517
1161325	6.26239	10.5628	8.88881	6.99714	6.78855	6.44689	8.29787	9.66037		189022	1161325	chr_101	+	1447300	1449123
1148807	-1.33428	-1.34232	-1.14653	-0.655567	-1.33069	-1.32857	-1.33114	-1.32303	IPR001138: Fungal transcriptional regulatory protein, N-terminal	43132	1148807	chr_101	+	1450023	1452223
1169765	3.02859	2.93287	2.2334	3.0141	2.12658	3.07456	2.53053	1.74888	IPR002575: Aminoglycoside phosphotransferase	43129	1169765	chr_101	+	1457280	1458259
1141344	10.6235	10.2118	8.89939	9.17978	9.09011	10.1516	9.90953	9.01955	IPR013149: Alcohol dehydrogenase, zinc-binding	54305	1141344	chr_101	+	1463599	1465372
1001547	9.68686	10.5061	9.3864	10.1886	10.4091	11.2604	9.65583	10.6622	IPR011616: bZIP transcription factor, bZIP-1	212389	1001547	chr_101	+	1467101	1469019
1099485	10.7565	10.4078	10.4458	10.5965	10.8324	10.6707	9.19492	9.91178	IPR001055: Adrenodoxin	43123	1099485	chr_101	+	1471551	1472820
1115095	10.5363	10.4765	10.4389	11.1524	10.8305	10.6723	10.8664	10.6026	IPR000897: Signal recognition particle, SRP54 subunit, GTPase	56880	1115095	chr_101	+	1473854	1475985
1130625	5.90823	5.48458	5.93379	5.46423	5.72858	5.96789	6.17	6.22281	IPR011009: Protein kinase-like	188478	1130625	chr_101	+	1488483	1489298
1180923	9.64418	9.25207	11.2801	9.89631	10.057	9.10547	11.8719	11.545	IPR013094: Alpha/beta hydrolase fold-3	188214	1180923	chr_101	+	1490745	1491913
1161341	14.3411	13.6583	14.0155	13.9483	14.6056	13.7283	13.9326	12.8002	IPR001223: Glycoside hydrolase, family 18, catalytic domain	43114	1161341	chr_101	+	1494332	1498432
1141353	13.9521	13.7219	12.735	12.3481	12.0204	13.6573	12.1951	12.5298		54298	1141353	chr_101	+	1499578	1500812
1115106	10.8351	9.46505	9.35293	10.1046	9.32692	10.2262	9.80519	9.57475	IPR003673: CoA-transferase family III	54297	1115106	chr_101	+	1501243	1502461
1169784	10.8014	10.8565	10.3241	10.4632	10.3823	11.9031	10.4766	10.0788		50026	1169784	chr_101	+	1505382	1506500
43110	9.85495	9.89986	9.68469	9.94669	9.66915	10.2019	9.86582	9.89893		43110	43110	chr_101	+	1507770	1509881
43109	3.86982	4.04623	3.69489	3.35876	3.17333	2.71512	3.68131	3.70974		43109	43109	chr_101	+	1511194	1512126
1201348	10.108	11.7343	10.3095	10.6593	10.5401	11.3311	11.2017	12.8083	IPR001706: Ribosomal protein L35	56877	1201348	chr_101	+	1513850	1519023
1001621	8.57982	10.2476	9.7513	8.36841	8.77347	8.59905	9.07128	10.6097			1001621	chr_101	+	1519024	1519614
1161347	11.5706	10.52	9.76515	10.34	10.1322	11.8095	10.0994	10.5586		54294	1161347	chr_101	+	1520367	1521821
1161348	10.4706	11.5715	11.1133	11.1847	11.4092	11.066	10.8534	11.0147	IPR001251: Cellular retinaldehyde-binding/triple function, C-terminal	141162	1161348	chr_101	+	1522920	1524940
129183	11.7904	11.4036	11.7732	12.0316	11.7047	11.7551	11.5381	11.4237	IPR001330: Prenyltransferase/squalene oxidase	129183	129183	chr_101	+	1525938	1529480
1155841	9.86603	9.32888	9.4902	9.40608	9.27253	9.63938	9.06268	8.95474	IPR003000: NAD-dependent histone deacetylase, silent information regulator Sir2	188287	1155841	chr_101	+	1531437	1533027
1155842	9.88162	10.7014	10.6574	10.2617	10.2388	10.2567	10.5964	10.7907	IPR000719: Protein kinase, core	212363	1155842	chr_101	+	1533292	1534881
1169795	6.95276	7.03286	6.98012	7.33302	6.98187	7.27468	6.88727	6.63084	IPR007128: Nnf1	212361	1169795	chr_101	+	1535398	1536170
1130642	9.72164	10.6345	10.4628	9.8988	9.92898	9.71951	9.55667	10.2469		128442	1130642	chr_101	+	1540321	1540755
1001664	10.1462	10.1207	9.74304	10.3541	10.6882	11.0997	9.97362	10.3054	IPR000504: RNA recognition motif, RNP-1	188662	1001664	chr_101	+	1542264	1544599
1169799	13.5373	13.591	13.3992	15.8899	15.1621	15.4926	14.6552	14.0978	IPR001404: Heat shock protein Hsp90	202811	1169799	chr_101	+	1546665	1548873
1130646	10.8825	10.9165	10.4701	10.8831	10.9745	11.0326	10.5168	10.7116	IPR001092: Basic helix-loop-helix dimerisation region bHLH	43093	1130646	chr_101	+	1556979	1559351
1141366	13.2068	13.1086	12.8865	12.6212	13.3136	13.577	11.8721	12.4468	IPR011765: Peptidase M16, N-terminal	56872	1141366	chr_101	+	1562600	1564676
1130651	10.4877	10.73	10.5444	10.9226	10.9751	11.0463	10.3901	10.6912	IPR000504: RNA recognition motif, RNP-1	54282	1130651	chr_101	+	1573432	1576425
212337	10.8298	10.4737	9.78578	9.75081	9.30514	11.0649	10.3707	10.8736		212337	212337	chr_101	+	1580973	1582028
1169809	10.5829	11.119	11.3889	12.355	11.8555	11.3766	11.0258	11.5652	IPR004841: Amino acid permease-associated region	212334	1169809	chr_101	+	1584294	1586083
1155851	12.3103	10.7067	10.6774	12.4905	11.4676	11.6674	12.0417	11.0492	IPR000873: AMP-dependent synthetase and ligase	188673	1155851	chr_101	+	1588289	1590877
1161368	10.4805	10.8251	11.0368	10.4834	10.3754	10.5149	10.298	10.4495		142854	1161368	chr_101	+	1591212	1592613
1155856	10.0274	9.63262	9.5719	9.39201	9.72261	9.6545	9.45061	10.1199	IPR007198: Ssl1-like	212323	1155856	chr_101	+	1607010	1608634
1141385	10.1798	9.60854	10.1205	10.494	10.1591	9.50595	10.2645	10.4325		188168	1141385	chr_101	+	1609158	1610274
212320	10.4545	10.4027	10.792	10.3445	10.3604	10.3955	10.4193	10.2798	IPR004853: Protein of unknown function DUF250	212320	212320	chr_101	+	1615837	1617693
1080018	13.19	13.1733	12.972	12.717	13.1965	13.3736	12.3815	12.7841	IPR001041: Ferredoxin	56863	1080018	chr_101	+	1618698	1621252
1115166	9.86414	10.5096	10.5223	10.5574	10.517	10.32	10.5728	10.6602		212314	1115166	chr_101	+	1624082	1627584
43069	3.17021	5.04198	4.81599	4.20393	3.97556	3.67996	4.58864	4.51854		43069	43069	chr_101	+	1630831	1631474
1161379	2.62241	4.58079	4.39535	3.43916	3.34442	3.08281	4.24505	3.96121		188589	1161379	chr_101	+	1633183	1633834
1161381	10.9307	11.2733	11.1668	11.6647	11.5455	11.1509	10.7708	11.0672	IPR007180: Protein of unknown function DUF382	43064	1161381	chr_101	+	1640592	1642876
1161021	4.69965	4.39865	4.98378	5.51011	5.22248	4.52623	5.5106	4.49744	IPR001138: Fungal transcriptional regulatory protein, N-terminal		1161021	chr_101	-	612	2886
1148502	1.85969	2.16279	4.29106	3.61326	3.98154	1.93721	4.15444	3.74161	IPR011701: Major facilitator superfamily MFS-1		1148502	chr_101	-	4729	6760
182756	2.32166	3.49322	4.59998	4.42106	5.36508	2.41703	5.10637	5.34555	IPR005833: Haloacid dehydrogenase/epoxide hydrolase		182756	chr_101	-	8965	9822
1148505	1.23962	1.41211	1.60528	1.05665	1.48787	1.70127	1.99999	2.36038	IPR002401: Cytochrome P450, E-class, group I		1148505	chr_101	-	11982	13827
1114501	4.81543	4.70715	4.90307	4.6301	4.8235	3.83315	5.23192	5.1984	IPR001138: Fungal transcriptional regulatory protein, N-terminal		1114501	chr_101	-	15949	17068
1148508	3.91772	3.72334	4.41349	4.80467	4.35371	4.03253	5.01482	5.72147	IPR001155: NADH:flavin oxidoreductase/NADH oxidase, N-terminal		1148508	chr_101	-	19752	21177
1155626	6.92571	6.79585	6.97328	7.04995	6.97773	6.6776	7.13971	7.23069			1155626	chr_101	-	22386	24300
1155627	5.42768	5.55002	5.78634	3.69134	4.39692	4.75587	6.41436	6.08318	IPR006140: D-isomer specific 2-hydroxyacid dehydrogenase, NAD-binding		1155627	chr_101	-	24800	26012
1148512	10.7405	10.6731	10.3282	11.2048	10.8521	11.5359	10.2118	10.2789	IPR001452: Src homology-3		1148512	chr_101	-	32209	39661
1080145	2.35979	1.69987	3.29009	2.69601	3.92172	2.54659	3.38837	1.74841	IPR011701: Major facilitator superfamily MFS-1		1080145	chr_101	-	47583	49279
1169293	9.68676	3.75087	4.54319	4.18078	4.49991	8.32321	3.96309	4.16731	IPR003382: Flavoprotein	188863	1169293	chr_101	-	52920	53561
1079768	5.36737	6.91542	6.43022	5.39332	7.35476	4.76804	7.05618	6.3432	IPR003439: ABC transporter-like	118901	1079768	chr_101	-	58738	63480
1130168	2.5826	1.67805	3.55511	2.21119	2.72094	1.67595	3.38956	3.79097	IPR004839: Aminotransferase, class I and II	141176	1130168	chr_101	-	63827	65061
1180590	2.68796	2.55595	3.91546	6.20394	4.17247	2.69329	4.93889	3.23794	IPR002921: Lipase, class 3	51662	1180590	chr_101	-	70588	71697
1114520	12.2419	7.56308	7.3318	8.22296	7.83763	11.3877	8.89369	7.46101	IPR000891: Pyruvate carboxyltransferase	203189	1114520	chr_101	-	78077	79910
1200192	8.16185	7.76544	7.84976	7.06917	7.9095	7.64273	7.5221	6.20957		54428	1200192	chr_101	-	82945	85424
1161033	10.1308	10.7793	11.0661	9.44968	10.599	10.1889	10.0933	8.88872	IPR001077: O-methyltransferase, family 2	203184	1161033	chr_101	-	86908	88896
43571	3.53379	3.03111	3.20726	3.58195	3.41581	3.1852	3.00341	2.85953		43571	43571	chr_101	-	89292	89942
1200204	2.24176	3.25539	3.34348	2.92216	1.82182	3.41921	3.03924	5.15807	IPR009050: Globin-like	225670	1200204	chr_101	-	104071	105211
1169308	-2.25879	-2.26241	-2.25991	-2.25599	-2.25716	-2.2562	-1.83682	-2.25365		43566	1169308	chr_101	-	106792	107240
1180596	6.52714	8.43177	8.16891	6.75919	6.46746	6.30838	7.895	7.87374	IPR011009: Protein kinase-like	43565	1180596	chr_101	-	109719	113029
1114536	6.62186	6.11665	6.73759	6.36444	6.66744	6.47617	7.52918	6.55982	IPR006076: FAD dependent oxidoreductase	50246	1114536	chr_101	-	118177	119620
1114541	4.90257	6.00796	6.21682	6.23929	6.16742	5.31257	7.65139	6.59913	IPR001138: Fungal transcriptional regulatory protein, N-terminal	120605	1114541	chr_101	-	123119	125494
1200232	2.44757	4.56831	3.32765	2.88635	3.11496	2.86971	4.27487	8.08753		125481	1200232	chr_101	-	125858	127394
1114543	5.64754	6.14842	5.45977	6.456	8.82199	5.50385	7.30058	6.43319	IPR000873: AMP-dependent synthetase and ligase	188738	1114543	chr_101	-	128603	132070
1130189	4.4941	7.50636	6.56637	2.84351	2.79506	4.28382	5.68953	6.01574	IPR000073: Alpha/beta hydrolase fold-1	50243	1130189	chr_101	-	134889	136109
1114546	8.54102	3.94192	4.96218	5.80048	5.25614	8.06486	6.44206	5.21076	IPR000873: AMP-dependent synthetase and ligase	43555	1114546	chr_101	-	143883	148526
1130195	6.08461	2.45346	2.79209	4.38941	4.76979	5.9869	4.56565	4.42163		43553	1130195	chr_101	-	151546	152329
1130202	5.21077	4.76676	5.35586	3.82355	4.41049	3.894	4.43389	4.25094		189221	1130202	chr_101	-	167467	169982
1130203	2.8781	2.17373	2.64623	2.72214	2.21427	1.48235	2.32126	1.52028			1130203	chr_101	-	171199	171760
1141107	8.39413	7.93476	10.1791	12.7706	10.7741	7.78889	11.4466	8.72227		50239	1141107	chr_101	-	175174	175790
1161051	4.32449	4.06041	3.85009	4.34513	4.03727	4.06863	3.84543	4.39389			1161051	chr_101	-	177605	178307
1180615	5.54657	7.87867	5.87898	7.64982	10.1644	4.99021	6.11905	4.10232	IPR004813: Oligopeptide transporter OPT superfamily	212718	1180615	chr_101	-	186205	189078
1114574	7.69081	7.36565	8.68512	7.51566	7.06886	7.27723	9.05948	8.66012	IPR010799: Microcystin LR degradation protein MlrC, C-terminal		1114574	chr_101	-	193891	195705
1098976	8.9788	7.7337	8.26668	11.808	11.4405	10.5146	10.7663	12.7463	IPR001757: ATPase, P-type, K/Mg/Cd/Cu/Zn/Na/Ca/Na/H-transporter	50237	1098976	chr_101	-	195882	199518
1155654	8.45603	8.90749	8.42781	8.60524	8.73016	8.34846	8.06481	8.57912	IPR001951: Histone H4	43537	1155654	chr_101	-	200077	202024
1148559	0.561835	0.677973	0.545758	2.21112	2.10707	0.59729	1.59713	0.629955	IPR010720: Alpha-L-arabinofuranosidase, C-terminal	131891	1148559	chr_101	-	220280	222625
1079570	1.75328	2.92796	2.56068	2.0693	2.73499	1.57868	3.12969	2.5309	IPR001411: Tetracycline resistance protein, TetB	50232	1079570	chr_101	-	223484	225360
1080307	5.23599	5.91086	5.26522	7.21275	6.91842	5.18181	6.8555	5.44644	IPR003439: ABC transporter-like	43529	1080307	chr_101	-	228516	233010
1180625	3.30674	3.96651	4.68972	4.84184	5.25958	3.19498	5.82933	7.05827		188224	1180625	chr_101	-	233999	234806
1079597	4.05917	3.29945	3.91696	3.60983	4.05171	3.24491	3.49079	2.60813	IPR002345: Lipocalin	43527	1079597	chr_101	-	236113	237152
1200349	2.96622	2.8881	3.67464	5.53253	5.75256	3.31608	3.5084	2.5882	IPR000675: Cutinase	188942	1200349	chr_101	-	245031	246046
1114591	8.08913	7.05231	7.63254	8.42501	8.5586	7.44383	8.48008	7.54002	IPR000120: Amidase signature enzyme	121710	1114591	chr_101	-	248828	250759
1000234	3.97544	5.99615	3.72575	5.77014	5.25436	3.51072	4.44462	4.63814	IPR007087: Zinc finger, C2H2-type	188158	1000234	chr_101	-	254485	255291
1155663	7.11989	7.13269	8.02887	7.19807	6.43134	8.30187	7.7487	8.2267	IPR005065: Platelet-activating factor acetylhydrolase, plasma/intracellular isoform II	124700	1155663	chr_101	-	255529	257240
1114598	6.43819	6.57544	7.00299	10.2531	10.3514	6.25715	9.02577	10.0644	IPR016215: Nitrilotriacetate monooxygenase component A/pristinamycin IIA synthase subunit A	43518	1114598	chr_101	-	258536	260037
1155665	4.2987	4.68366	3.86478	9.36405	9.48152	4.35244	6.43622	6.67339	IPR013149: Alcohol dehydrogenase, zinc-binding	54418	1155665	chr_101	-	260649	262073
1079509	8.73126	8.21181	8.07616	9.12875	9.11415	8.47122	7.78546	7.00877	IPR010619: Protein of unknown function DUF1212	189001	1079509	chr_101	-	268209	270200
1180634	6.58937	6.59812	6.3284	6.0541	6.32654	6.7397	5.36901	6.85079		188257	1180634	chr_101	-	271314	271890
1180635	9.87222	10.0767	9.76862	8.98113	9.28931	10.0255	9.04895	9.47647	IPR013332: Ketopantoate reductase ApbA/PanE, N-terminal	56955	1180635	chr_101	-	272153	273188
1161073	8.38641	8.92873	7.59346	7.53592	8.22356	7.60951	7.70869	8.63452		56954	1161073	chr_101	-	273353	274501
1200386	7.20396	6.077	6.30224	6.44144	6.19553	6.7393	6.3896	5.74938	IPR002347: Glucose/ribitol dehydrogenase	54414	1200386	chr_101	-	274616	276247
1148578	7.95033	7.75832	8.27582	8.64232	8.64481	7.62687	8.66426	9.02141	IPR005123: 2OG-Fe(II) oxygenase	43508	1148578	chr_101	-	278089	279282
43507	3.13617	3.73808	3.90938	3.84555	4.64636	3.53046	3.94406	3.11306		43507	43507	chr_101	-	279875	280467
1141134	11.8167	10.9415	10.5937	11.1546	10.5396	11.4022	10.701	11.3302			1141134	chr_101	-	293902	295026
1169381	1.61953	1.03686	1.10029	3.56312	2.78986	2.52223	2.19251	1.2353	IPR010978: tRNA-binding arm	43499	1169381	chr_101	-	298208	298957
1080269	0.0428785	-0.00259625	0.0293598	1.9316	0.399839	0.0725479	1.14387	0.0996896	IPR013120: Male sterility, NAD-binding	43498	1080269	chr_101	-	300044	301240
1148588	0.28856	0.243719	0.518568	2.02173	0.307399	0.318242	0.846995	1.42792	IPR000923: Blue (type 1) copper domain	141039	1148588	chr_101	-	315051	316661
1079815	3.94677	4.76448	5.54595	6.138	5.5082	4.25633	7.01724	4.74477	IPR001138: Fungal transcriptional regulatory protein, N-terminal	43493	1079815	chr_101	-	317475	319801
1079562	1.53851	1.39399	1.72932	2.60383	2.00867	1.2853	3.18472	9.85858	IPR001330: Prenyltransferase/squalene oxidase	189003	1079562	chr_101	-	322707	325215
43489	2.09618	2.23316	2.7296	2.67044	3.59236	1.59859	3.11715	1.63941	IPR004294: Carotenoid oxygenase	43489	43489	chr_101	-	329094	330802
1148594	5.08365	6.01664	6.9758	5.00437	6.24267	4.07675	7.83486	7.60351		43487	1148594	chr_101	-	333539	336093
1148609	1.3287	0.960825	1.67124	0.90226	2.21763	0.899024	2.94734	1.31426	IPR001128: Cytochrome P450	132773	1148609	chr_101	-	336395	337924
1079718	4.81646	5.25391	6.07647	6.65683	6.94959	4.60599	7.81696	4.94069	IPR016040: NAD(P)-binding	43484	1079718	chr_101	-	339826	341118
43481	5.8889	4.79999	5.72456	6.21115	6.2601	5.43149	5.97937	3.97716	IPR001810: Cyclin-like F-box	43481	43481	chr_101	-	347472	348421
1148598	1.78448	2.34405	1.86189	3.22992	2.50432	1.91273	2.02013	1.78536		43479	1148598	chr_101	-	353928	355106
1169402	-0.71015	-1.54365	-1.53772	-1.52864	-1.53133	-1.52912	-1.5318	-1.52337		43477	1169402	chr_101	-	360489	361115
1130267	0	0	0	0	0	0	0	0		127587	1130267	chr_101	-	362844	363368
1148599	-1.49109	-1.49802	-1.30629	-1.48575	-1.48798	-1.48615	-1.48837	-0.90909		43475	1148599	chr_101	-	364045	365660
1200420	6.81199	4.52904	4.48605	5.56817	5.77561	6.6293	5.39317	5.3202	IPR001138: Fungal transcriptional regulatory protein, N-terminal	43473	1200420	chr_101	-	367460	370021
1155673	11.6233	9.29893	10.0657	9.28578	8.95603	10.5188	11.552	11.4732	IPR015798: Copper amine oxidase, C-terminal	54408	1155673	chr_101	-	370377	372668
1200431	8.32827	8.09069	7.2692	8.4865	8.25523	8.12824	8.40815	8.28963	IPR001589: Actinin-type, actin-binding, conserved site	43469	1200431	chr_101	-	373041	374880
1079566	5.17504	3.96309	4.83522	4.73329	4.95373	3.79663	5.2311	4.94633	IPR011043: Galactose oxidase/kelch, beta-propeller	188861	1079566	chr_101	-	376564	378620
1180645	6.96642	7.55785	7.15106	7.34316	7.67278	6.58099	7.09251	6.04441		43466	1180645	chr_101	-	382503	384571
1099038	6.46196	5.64948	6.45322	5.20761	5.46296	5.34979	5.06922	5.30405	IPR007568: RTA1 like protein	189162	1099038	chr_101	-	392222	393485
1079950	7.77535	8.29143	8.42107	9.29397	8.18735	7.31947	8.85688	9.2525	IPR000873: AMP-dependent synthetase and ligase	212679	1079950	chr_101	-	394324	403605
1169421	0.681574	0.129451	0.205912	0.316319	1.00899	0.0369153	0.0303618	0.0509753		127101	1169421	chr_101	-	419480	420384
1079432	0.883874	0.981653	0.844342	0.676117	0.663557	1.37809	1.58371	2.16872	IPR003140: Phospholipase/carboxylesterase	50208	1079432	chr_101	-	422430	423218
1114645	4.0963	4.54375	3.81197	2.84647	4.5361	4.01781	4.78397	5.86947	IPR003480: Transferase	189181	1114645	chr_101	-	423546	424931
1155683	9.18569	9.72281	10.0585	8.94291	9.74609	8.9278	10.2037	10.6542	IPR000873: AMP-dependent synthetase and ligase	188806	1155683	chr_101	-	426716	428595
1079484	-0.693634	-0.516078	-0.31507	-0.687949	-0.690344	-0.688374	-0.491129	-0.413042	IPR006094: FAD linked oxidase, N-terminal	189194	1079484	chr_101	-	428910	430552
1080155	-0.0240885	0.0813547	-0.255971	-0.2358	0.0223148	-0.236851	0.85297	-0.224099	IPR001128: Cytochrome P450	43449	1080155	chr_101	-	432622	434402
1079852	1.88678	3.15944	3.24521	2.02731	2.86525	1.54067	1.95989	2.13548	IPR001138: Fungal transcriptional regulatory protein, N-terminal	132962	1079852	chr_101	-	443552	445243
1114656	4.1615	4.37598	3.86134	3.16981	5.24386	3.2833	3.96362	2.97274	IPR013149: Alcohol dehydrogenase, zinc-binding	43447	1114656	chr_101	-	446247	447552
1130292	-0.572475	-0.456824	-0.0920366	-0.561623	0.318274	-0.56242	-0.566936	-0.552719	IPR010371: Protein of unknown function DUF967	43445	1130292	chr_101	-	448420	449104
1169434	0.929745	0.918635	0.890158	0.724151	1.94545	1.4221	2.08833	0.74895	IPR006094: FAD linked oxidase, N-terminal	132654	1169434	chr_101	-	452350	454070
43441	-2.89432	-2.89627	-2.89493	-2.89279	-2.89344	-2.64892	-2.89355	-2.88671		43441	43441	chr_101	-	463565	464451
1148632	-0.106335	0.17725	0.424237	-0.0951626	0.457112	-0.0959899	0.299832	-0.0858568	IPR001128: Cytochrome P450	132453	1148632	chr_101	-	472538	474369
1079847	-0.021393	0.0649472	0.125331	0.542431	0.493917	-0.0128859	0.350645	-0.00441454	IPR001401: Dynamin, GTPase region	188540	1079847	chr_101	-	481225	483513
43435	0.322274	0.541556	0.803809	0.342906	0.334331	0.620964	1.0875	1.44211	IPR002790: Protein of unknown function DUF88	43435	43435	chr_101	-	484943	485689
43431	8.87072	9.42668	8.82589	8.14376	8.45728	8.15345	8.95792	9.90309		43431	43431	chr_101	-	495360	495983
1079931	6.55114	4.75467	5.85944	7.1247	6.50875	4.91922	7.02737	3.74102	IPR006163: Phosphopantetheine-binding	43430	1079931	chr_101	-	497274	499933
1180662	7.50396	9.79187	9.95292	9.02935	11.2904	7.19623	9.76241	10.7932	IPR002921: Lipase, class 3	212664	1180662	chr_101	-	510731	512102
1180663	9.03422	8.62124	8.75446	11.0985	10.1631	9.38635	10.9289	9.34559	IPR001357: BRCT	43424	1180663	chr_101	-	517033	520636
1180664	8.12154	5.06679	6.09695	8.87672	7.8807	7.15489	8.48638	6.33182	IPR006175: Endoribonuclease L-PSP	50192	1180664	chr_101	-	521513	522025
1130315	8.45635	9.17627	10.2685	8.6692	8.83547	8.80262	11.1	11.8992	IPR001540: Glycoside hydrolase, family 20	54398	1130315	chr_101	-	522383	524569
1114677	8.34497	9.20001	8.27358	7.94684	8.96522	7.44047	10.935	10.5645	IPR002018: Carboxylesterase, type B	189135	1114677	chr_101	-	532315	534394
1180669	12.1723	12.0469	12.2179	12.0559	12.0049	12.0925	12.3448	12.2644	IPR001199: Cytochrome b5	50188	1180669	chr_101	-	537227	541721
1180670	9.44634	10.7228	10.5892	8.30933	9.11871	8.55707	8.88257	9.39814			1180670	chr_101	-	543240	545086
1180672	6.4607	9.81524	8.19702	5.83597	9.08734	5.87388	6.34386	4.59909		136205	1180672	chr_101	-	546929	548050
1180673	7.58242	9.74952	8.85056	7.25064	9.24529	7.25043	7.70005	7.6174	IPR008914: Phosphatidylethanolamine-binding protein PEBP	43416	1180673	chr_101	-	548611	549781
1169465	-3.29649	-3.29748	-3.15994	-3.29168	-3.29433	-3.29213	-3.29482	-3.287		43415	1169465	chr_101	-	550877	551230
1169467	6.72884	6.09885	6.31108	6.33695	6.94371	6.73339	6.09025	6.48509	IPR005123: 2OG-Fe(II) oxygenase	225638	1169467	chr_101	-	555203	555889
1200546	2.86679	2.48119	2.50744	5.21957	4.98491	2.94742	4.51783	2.74235	IPR000796: Aspartate/other aminotransferase	50187	1200546	chr_101	-	556300	557659
1200552	2.03123	3.44948	3.71881	1.69522	2.76813	1.95363	2.75129	2.48543	IPR003089: Alpha/beta hydrolase	43410	1200552	chr_101	-	564246	565052
1130333	2.56281	1.90333	2.11128	3.24884	3.94947	2.36426	3.47931	1.70379	IPR005493: Ribonuclease E inhibitor RraA/Dimethylmenaquinone methyltransferase	43407	1130333	chr_101	-	568459	569832
1161109	7.81132	7.35628	7.65667	8.75947	8.90085	7.7806	8.29039	7.9827	IPR011701: Major facilitator superfamily MFS-1	43405	1161109	chr_101	-	573089	574689
43403	1.89619	2.32825	2.59802	2.50651	2.43306	3.1466	3.22534	2.64346	IPR000719: Protein kinase, core	43403	43403	chr_101	-	577986	578759
1169479	9.11533	7.19723	7.53678	7.87849	7.81102	9.73109	7.25074	6.94682		134470	1169479	chr_101	-	580124	581573
1180680	8.95296	9.37428	10.6565	9.54279	9.33313	8.62854	11.5206	11.161	IPR004841: Amino acid permease-associated region	188780	1180680	chr_101	-	585069	587952
1148660	1.90471	2.03878	1.95055	1.89267	2.36235	2.85226	2.52943	1.44942	IPR001128: Cytochrome P450	43398	1148660	chr_101	-	591353	595480
1148662	3.05192	1.75522	2.58412	1.7874	1.74374	2.57369	3.25282	1.87014	IPR001138: Fungal transcriptional regulatory protein, N-terminal	120523	1148662	chr_101	-	598563	601400
1080274	8.1836	8.22894	6.16766	6.53094	6.34534	7.69141	7.18162	7.5224		43393	1080274	chr_101	-	608482	610561
43391	13.0667	8.6966	8.96108	10.9572	10.6933	12.7029	11.2237	11.0207	IPR001017: Dehydrogenase, E1 component	43391	43391	chr_101	-	616219	617775
1169491	8.62455	8.60966	8.35981	9.41513	9.27083	9.19465	9.04281	8.88286	IPR013110: Histone methylation DOT1	43389	1169491	chr_101	-	621577	623079
1099104	9.52655	9.09392	8.94186	9.55806	9.17175	9.74095	9.43708	9.42874	IPR001849: Pleckstrin-like	212654	1099104	chr_101	-	624707	628058
1161119	8.85489	8.88877	9.00551	8.98463	8.73307	9.35743	8.81179	9.20519	IPR000674: Aldehyde oxidase and xanthine dehydrogenase, a/b hammerhead	56942	1161119	chr_101	-	630890	633959
1161120	9.88255	10.1527	9.75241	10.5549	10.3532	10.6285	9.86063	9.83891	IPR009053: Prefoldin	56941	1161120	chr_101	-	634997	639096
1161121	5.08673	2.92258	3.80439	5.71305	5.834	5.32143	7.21623	4.67196	IPR003480: Transferase	54393	1161121	chr_101	-	639408	641020
1161122	11.6806	11.3368	10.6076	12.4518	12.3404	11.8986	11.1895	11.9007	IPR000073: Alpha/beta hydrolase fold-1	212646	1161122	chr_101	-	641852	647968
1180691	8.70527	9.06689	9.10611	8.48985	8.36069	8.71418	8.33758	8.69683	IPR006011: Syntaxin, N-terminal	43379	1180691	chr_101	-	648213	649980
1130363	0.63563	0.360268	0.384816	1.43193	1.65909	0.419487	1.21116	0.442137		43375	1130363	chr_101	-	659251	659898
43374	6.83127	7.62922	8.04746	7.60256	7.9936	7.31594	6.96489	7.8522		43374	43374	chr_101	-	660697	661733
1099133	9.71937	9.43706	8.88116	10.4173	9.54509	10.186	9.68602	9.03622	IPR017210: Uncharacterised conserved protein UCP037464, actin patch protein 1	54387	1099133	chr_101	-	669139	672001
1099135	8.66157	7.90145	7.64571	7.69652	7.76849	7.96059	7.74366	7.02744	IPR011701: Major facilitator superfamily MFS-1	43369	1099135	chr_101	-	673148	675648
1180703	11.6609	11.1198	12.1384	11.7354	13.015	10.1779	11.8762	9.68172	IPR003663: Sugar transporter	56936	1180703	chr_101	-	681667	684019
1161137	4.5696	4.57972	5.01708	5.48676	6.55131	3.05717	9.21615	5.36036	IPR006070: SUA5/yciO/yrdC, N-terminal	225590	1161137	chr_101	-	697001	697811
1141168	10.8818	8.79468	10.3374	6.5272	7.77071	9.12548	9.07942	9.46961	IPR002482: Peptidoglycan-binding LysM	136869	1141168	chr_101	-	702958	703852
1130378	10.6298	9.37176	9.30916	11.467	10.6549	10.1048	9.80462	9.37603	IPR004887: Glutathione synthase, substrate-binding, eukaryotic	50166	1130378	chr_101	-	706673	708347
1180711	8.45607	7.66636	10.0942	10.1922	9.52588	8.22979	9.41935	7.8053		188511	1180711	chr_101	-	710924	711738
1180715	12.7508	12.6303	11.9211	11.6879	11.7632	12.5231	10.9995	11.7571	IPR006047: Glycosyl hydrolase, family 13, catalytic region	54378	1180715	chr_101	-	720181	727950
1141181	13.7278	12.5191	13.129	12.1006	12.2391	13.1306	11.5903	11.6585		137287	1141181	chr_101	-	738141	739543
1155727	7.69611	7.55145	7.52932	7.89676	7.98286	7.28985	7.77342	7.48405	IPR002226: Catalase	54375	1155727	chr_101	-	741286	743643
1200729	9.30868	8.89641	9.18023	8.6933	8.97208	8.7813	8.43701	8.39717	IPR010573: Fungal trichothecene efflux pump	43349	1200729	chr_101	-	753443	756049
1161152	9.19791	9.59268	10.345	10.9088	10.6936	9.28978	9.12077	9.76877	IPR001128: Cytochrome P450	43347	1161152	chr_101	-	761948	764052
1180726	7.24671	7.70756	7.03561	7.90431	7.98742	6.72526	7.23425	7.09882	IPR000743: Glycoside hydrolase, family 28	50161	1180726	chr_101	-	774709	776675
43343	6.95235	6.39161	5.96666	7.31984	7.39291	6.39727	5.87214	5.95778	IPR012307: Xylose isomerase-type TIM barrel	43343	43343	chr_101	-	782097	783230
1169543	0.158191	0.254415	-0.245632	-0.226191	0.763164	-0.227206	-0.232956	-0.214878			1169543	chr_101	-	787717	788704
1180729	7.896	6.50018	6.30672	6.74914	6.97164	6.62126	6.83616	6.54208	IPR011701: Major facilitator superfamily MFS-1	188860	1180729	chr_101	-	789779	791763
1000674	12.0117	13.3036	12.9147	11.5762	11.7867	12.4406	12.6718	13.9642		54373	1000674	chr_101	-	808474	811369
1000708	10.6824	9.16559	9.20682	8.58692	9.4956	10.0738	8.37268	9.61845	IPR000056: Ribulose-phosphate 3-epimerase	50154	1000708	chr_101	-	822076	823433
1161167	10.9399	13.7834	13.0151	12.8506	13.8686	10.5522	13.4985	12.4908	IPR004813: Oligopeptide transporter OPT superfamily	56930	1161167	chr_101	-	835401	838338
1200797	7.40109	7.43123	7.4779	7.73435	7.76963	6.7336	8.06071	7.35366	IPR001138: Fungal transcriptional regulatory protein, N-terminal	131046	1200797	chr_101	-	840649	843610
43323	2.08964	1.92973	2.41791	2.64157	2.74184	1.5971	3.07633	2.90881		43323	43323	chr_101	-	851611	852270
43321	4.40567	3.69105	3.58733	3.58903	4.39143	3.88862	4.71509	3.75809	IPR008914: Phosphatidylethanolamine-binding protein PEBP	43321	43321	chr_101	-	857559	858194
1200806	8.66726	8.13395	8.10086	6.71116	7.18829	7.74182	7.63981	8.27647	IPR013767: PAS fold		1200806	chr_101	-	860692	863017
1180744	9.54867	8.00691	8.47018	8.99587	8.6445	9.73553	8.15337	7.4589		50148	1180744	chr_101	-	863374	864256
1099208	6.34776	4.82028	5.30365	5.65806	5.58033	6.55259	5.83709	6.3815	IPR013057: Amino acid transporter, transmembrane	50147	1099208	chr_101	-	865512	867087
43317	5.57401	6.07814	6.31787	5.83482	6.59152	5.30439	6.62055	5.03811		43317	43317	chr_101	-	868293	869690
1180747	5.8563	6.12651	5.69591	5.15983	5.68093	5.65841	6.17023	5.05224		131169	1180747	chr_101	-	871798	873843
1130424	5.76912	5.81555	5.41642	4.85687	5.15031	5.63607	5.6271	5.19222	IPR001138: Fungal transcriptional regulatory protein, N-terminal	43315	1130424	chr_101	-	875273	876550
1161175	9.55943	9.12695	9.38636	9.86757	8.91146	8.65888	10.4575	10.5897	IPR006090: Acyl-CoA oxidase/dehydrogenase, type 1	188553	1161175	chr_101	-	877850	880476
1155743	2.70412	2.38285	3.61735	3.66796	4.21782	3.02403	4.49635	2.69761		43312	1155743	chr_101	-	882196	885461
1114821	8.38724	7.68188	7.35969	5.72448	6.33996	7.77034	7.46257	7.02188	IPR002018: Carboxylesterase, type B	43311	1114821	chr_101	-	887424	889553
43310	4.25776	4.59242	5.23442	4.39631	3.91897	4.42898	4.75046	4.92865		43310	43310	chr_101	-	890750	891187
1180752	1.87153	3.38763	2.37504	2.20161	3.01509	1.49929	2.92859	1.54444	IPR000073: Alpha/beta hydrolase fold-1	43306	1180752	chr_101	-	899174	900162
1161181	6.40881	5.86165	6.34412	6.50051	6.65713	6.75913	6.9153	6.40043	IPR007219: Fungal specific transcription factor	189107	1161181	chr_101	-	903478	905567
1169584	1.0934	1.25916	0.873352	1.22284	0.964468	0.994878	2.24502	0.734078	IPR011021: Arrestin-like, N-terminal	43302	1169584	chr_101	-	907236	908716
1114832	10.4999	9.17277	8.84833	9.3457	9.44328	10.2218	9.28316	9.09093	IPR003892: Ubiquitin system component Cue	43301	1114832	chr_101	-	909609	911998
1130440	3.65834	5.55795	5.85111	6.53814	6.74017	3.59475	8.40003	9.40405		130700	1130440	chr_101	-	917209	919721
1114837	10.0119	13.6774	14.1029	11.7656	11.3836	9.98899	11.5507	12.1927	IPR006139: D-isomer specific 2-hydroxyacid dehydrogenase, catalytic region	43297	1114837	chr_101	-	920032	921340
1169591	0.763474	1.45122	1.80182	2.39312	1.85688	0.796567	0.781852	0.827465		43295	1169591	chr_101	-	923811	924456
43294	2.5554	4.23237	3.73716	4.65869	3.33657	2.55012	3.23323	2.43823	IPR015590: Aldehyde dehydrogenase	43294	43294	chr_101	-	925195	926786
1155755	11.2586	10.714	10.3992	11.9108	11.4485	11.2195	11.2645	11.011	IPR002306: Tryptophanyl-tRNA synthetase, class Ib	54362	1155755	chr_101	-	931397	933115
1099245	10.0901	10.4378	10.6065	10.4125	10.4048	10.3833	10.1936	10.1964	IPR006565: Bromodomain transcription factor	212575	1099245	chr_101	-	934446	938327
1155758	11.5181	11.2859	11.2166	11.4967	11.152	11.2252	10.9753	11.0092	IPR000608: Ubiquitin-conjugating enzyme, E2	50129	1155758	chr_101	-	939625	941121
1141222	11.9732	13.1396	12.9895	12.1627	12.2331	12.256	12.6909	13.2557	IPR004834: Chitin synthase	56923	1141222	chr_101	-	941247	945094
1114859	8.69931	8.68386	9.10157	8.75129	8.63261	8.61724	8.91744	8.57248	IPR001138: Fungal transcriptional regulatory protein, N-terminal	43285	1114859	chr_101	-	955354	957398
1169607	8.92507	8.96157	9.05921	9.13645	8.70759	8.67907	8.78635	8.60136	IPR000719: Protein kinase, core	136718	1169607	chr_101	-	960345	961181
1161200	10.9618	10.8534	10.1632	11.3089	11.3252	11.1079	10.5009	10.5617	IPR000795: Protein synthesis factor, GTP-binding	128642	1161200	chr_101	-	961565	968643
1180778	7.82881	7.3293	8.20967	7.69445	7.35504	7.0997	7.30414	7.02846	IPR003848: Protein of unknown function DUF218	188125	1180778	chr_101	-	970039	971244
1114874	10.005	10.1958	10.3101	10.4815	10.3166	10.0572	10.4738	10.3516	IPR000571: Zinc finger, CCCH-type	189289	1114874	chr_101	-	971527	976406
1169614	2.10347	1.82762	2.63453	2.13831	2.07404	1.75622	2.94673	2.41695	IPR000366: Fungal pheromone mating factor STE2 GPCR	43275	1169614	chr_101	-	980688	981884
1180782	3.35158	3.6302	6.08945	9.35677	5.79915	3.33365	6.59076	6.24309		43273	1180782	chr_101	-	985608	986222
1180783	5.32571	11.3415	7.43392	4.16003	4.55868	4.46945	5.60419	8.50567			1180783	chr_101	-	989986	990483
1161208	10.9269	9.9563	9.22033	10.5785	10.4411	9.87286	10.0167	8.67699	IPR008462: CsbD-like	143379	1161208	chr_101	-	993446	994295
1148740	9.59854	10.1763	9.2784	9.9874	10.3652	10.2066	10.1316	10.4935	IPR000898: Indoleamine 2,3-dioxygenase	212549	1148740	chr_101	-	994680	996197
1141235	12.2878	11.9313	11.5208	12.2992	12.1377	12.3585	11.3541	11.7993	IPR000192: Aminotransferase, class V/Cysteine desulphurase	54354	1141235	chr_101	-	997980	1000085
1180790	3.89363	4.27614	7.22171	9.04898	6.21875	4.06404	9.23641	5.65362		43264	1180790	chr_101	-	1009273	1010191
1079439	8.75502	8.28006	7.82922	8.20155	7.8393	8.61256	8.16661	8.27654	IPR001810: Cyclin-like F-box	43260	1079439	chr_101	-	1022606	1024651
43258	5.11092	4.82398	4.75207	4.89421	4.77662	4.91044	4.68046	5.31864		43258	43258	chr_101	-	1033647	1034453
1141243	11.1779	11.1207	10.588	10.4932	10.1229	10.8953	10.2528	10.8685		188987	1141243	chr_101	-	1039394	1040519
1200945	10.5584	11.1663	9.82439	9.2454	9.08468	11.6016	9.82933	11.2772	IPR015880: Zinc finger, C2H2-like	56914	1200945	chr_101	-	1045047	1047279
43250	9.83336	9.7801	8.92407	10.7861	10.3049	10.4154	9.88597	9.72766		43250	43250	chr_101	-	1054950	1058444
1141252	8.06695	7.53024	7.51693	7.88429	7.75343	8.20575	7.78292	7.41392	IPR008831: SOH1	50109	1141252	chr_101	-	1059840	1060390
1099304	9.73754	10.1065	10.4547	9.85358	10.2252	10.1487	10.0257	9.96105	IPR001208: MCM	212525	1099304	chr_101	-	1067633	1070974
1079565	10.4936	10.3617	10.5324	10.4963	10.2246	10.4621	10.0127	10.2803	IPR000719: Protein kinase, core	134471	1079565	chr_101	-	1074004	1075322
1180808	9.09041	9.08982	8.50158	8.17567	8.09282	9.00219	8.85623	9.28597		188714	1180808	chr_101	-	1078774	1081054
1001071	10.6405	11.5702	11.4537	11.4252	11.2674	10.989	11.7216	12.5553		121829	1001071	chr_101	-	1102789	1104935
1180813	11.4369	10.3774	10.5128	10.8263	11.5803	11.6829	9.0534	9.89263	IPR003663: Sugar transporter	212511	1180813	chr_101	-	1106952	1109321
1148756	8.11091	7.49432	8.33241	8.48001	8.54554	9.62785	8.71246	8.62902	IPR001138: Fungal transcriptional regulatory protein, N-terminal	120145	1148756	chr_101	-	1120209	1122741
1180818	8.24707	8.02136	7.31291	8.66894	8.81285	8.91972	7.53361	8.29107		43232	1180818	chr_101	-	1123466	1126353
1180821	10.4792	10.9674	10.6101	10.5828	11.4528	11.0941	9.82953	10.4737	IPR002164: Nucleosome assembly protein (NAP)	212502	1180821	chr_101	-	1128936	1130385
1001118	11.0209	10.5969	9.95697	10.2776	10.8268	11.7595	10.6652	12.4638	IPR008030: NmrA-like	50094	1001118	chr_101	-	1132444	1133770
1180823	10.7261	10.0852	9.92174	9.79842	10.6	11.3821	11.0624	12.0519	IPR006034: Asparaginase/glutaminase	43227	1180823	chr_101	-	1137262	1139753
1180824	8.75014	7.55848	7.77207	7.41093	7.0416	7.77102	6.93	7.9764	IPR003829: Pirin, N-terminal	43225	1180824	chr_101	-	1141812	1142854
1180825	8.75917	8.44469	8.30639	7.98614	7.80144	8.6941	8.34647	7.99054	IPR001138: Fungal transcriptional regulatory protein, N-terminal	43224	1180825	chr_101	-	1143374	1145119
1161248	12.155	11.0513	10.8054	11.1346	11.8257	11.7681	11.3613	11.9308	IPR004841: Amino acid permease-associated region	43221	1161248	chr_101	-	1151821	1153516
1180828	4.92354	4.14116	5.00297	6.59712	6.7444	6.5921	5.73667	4.40642	IPR009101: Gurmarin-like inhibitors/Antifungal toxin		1180828	chr_101	-	1163605	1164025
1114952	5.61686	4.42925	4.82623	4.59239	5.43126	5.1142	5.83096	5.48188	IPR000873: AMP-dependent synthetase and ligase	129581	1114952	chr_101	-	1175541	1178647
1079885	6.76596	5.58324	5.74634	5.54348	6.07552	5.07112	5.64831	5.20748	IPR002018: Carboxylesterase, type B	50087	1079885	chr_101	-	1179760	1181510
1169676	2.46797	0.966552	1.64434	1.05731	1.69153	1.05454	2.25013	2.19444	IPR002227: Tyrosinase	43212	1169676	chr_101	-	1182584	1183895
1201037	7.95469	6.82923	6.38262	7.64663	7.48443	7.66201	6.78036	7.22961	IPR001680: WD40 repeat	124584	1201037	chr_101	-	1219385	1220737
1180842	12.1555	12.6175	12.3475	12.3638	12.6314	12.4364	11.9819	12.2434	IPR000038: Cell division/GTP binding protein	212490	1180842	chr_101	-	1220965	1223048
1169688	9.10868	10.2134	10.9632	10.1684	11.639	8.5737	13.987	13.9778		188240	1169688	chr_101	-	1226999	1228205
1141280	10.19	9.87851	10.3832	10.3027	9.68264	9.50829	9.69409	9.56921			1141280	chr_101	-	1228438	1229288
188455	1.36341	1.30285	1.29291	1.81573	2.86196	1.108	2.54215	4.76948		188455	188455	chr_101	-	1242009	1242502
1180848	9.94615	7.49443	7.59223	8.10319	7.86469	9.18471	9.3161	7.33352	IPR011118: Tannase and feruloyl esterase	43194	1180848	chr_101	-	1251887	1254138
1180849	5.85735	5.26478	5.54571	5.39537	5.47146	6.14113	5.53533	4.40837	IPR003232: dCTP Deaminase	50075	1180849	chr_101	-	1256182	1256786
1141285	5.69638	6.89023	6.88723	6.88227	6.43668	6.04117	6.69252	7.2758			1141285	chr_101	-	1258686	1258942
1169700	8.5359	7.43224	8.28943	7.22688	6.46666	7.07812	6.58365	6.95035		143341	1169700	chr_101	-	1272651	1273293
1141291	8.485	8.39048	8.36863	7.91663	7.65482	7.82163	7.87004	8.02059	IPR000612: Protein of unknown function UPF0057	50071	1141291	chr_101	-	1274963	1275825
1180854	10.6273	10.2743	10.0034	10.177	9.54371	10.7221	9.4929	9.64525	IPR003594: ATP-binding region, ATPase-like	212473	1180854	chr_101	-	1276104	1277855
1180859	10.0805	10.242	10.3452	9.85258	9.86845	10.2426	9.95066	10.1164	IPR006569: Regulation of nuclear pre-mRNA protein	56901	1180859	chr_101	-	1290935	1292846
43182	7.62531	8.44593	8.98763	7.65856	7.71641	7.36301	8.14783	8.02939		43182	43182	chr_101	-	1293414	1295510
1130558	6.23302	4.57711	5.27887	5.02193	5.30865	6.15251	6.28239	3.86922	IPR011701: Major facilitator superfamily MFS-1	43181	1130558	chr_101	-	1298640	1300104
1115007	7.10945	9.55729	8.85749	6.91769	7.86104	7.70752	7.82657	9.21125	IPR012509: Anemonia sulcata toxin III	43179	1115007	chr_101	-	1303617	1306473
43178	5.84132	6.76302	6.28475	5.86267	5.90955	5.77563	6.40862	5.12792	IPR010730: Heterokaryon incompatibility	43178	43178	chr_101	-	1307081	1309328
1180864	11.9911	10.9314	11.1403	11.1265	10.933	11.5855	10.1943	10.1686		143961	1180864	chr_101	-	1314028	1314942
1099409	11.9921	10.8267	11.0443	11.8942	11.2456	11.6031	11.3494	11.1454	IPR003010: Nitrilase/cyanide hydratase and apolipoprotein N-acyltransferase	54326	1099409	chr_101	-	1322695	1325685
1180872	9.10861	8.29188	8.69546	7.89839	8.55245	9.15392	8.06758	8.3422		212446	1180872	chr_101	-	1334361	1335304
1141307	9.75029	9.26372	9.34321	9.07924	8.87626	9.44542	9.0979	8.90634			1141307	chr_101	-	1340139	1340796
1099425	9.12688	9.58849	10.1698	9.72386	9.89519	8.90756	10.6191	11.4586	IPR014030: Beta-ketoacyl synthase, N-terminal	56896	1099425	chr_101	-	1341097	1348125
1161293	9.95833	8.44613	9.13413	8.67101	9.00711	9.22217	8.83132	9.07761		43165	1161293	chr_101	-	1357033	1358457
1169729	11.1761	11.6018	11.0327	11.3348	11.4548	12.3385	11.1987	11.4599	IPR001965: Zinc finger, PHD-type	43163	1169729	chr_101	-	1360869	1366318
1201202	8.883	8.49571	8.27406	7.82795	8.0769	9.07652	7.98681	7.49158	IPR000062: Thymidylate kinase	56895	1201202	chr_101	-	1371289	1372099
1099435	10.7697	10.0384	10.0009	10.9396	10.7286	10.7868	10.3706	10.5603	IPR003171: Methylenetetrahydrofolate reductase	50057	1099435	chr_101	-	1374681	1376914
1141315	13.2284	12.8421	11.9837	12.3065	13.043	13.2924	11.9832	13.0556	IPR001564: Nucleoside diphosphate kinase, core	212435	1141315	chr_101	-	1378329	1379529
1115054	9.7867	9.24017	10.0674	8.52551	8.4572	8.89894	10.4283	9.98743	IPR001757: ATPase, P-type, K/Mg/Cd/Cu/Zn/Na/Ca/Na/H-transporter	212427	1115054	chr_101	-	1392377	1395838
1099453	11.7548	11.3957	10.7385	12.0612	11.826	12.0068	11.0458	11.5558	IPR000924: Glutamyl/glutaminyl-tRNA synthetase, class Ic	56891	1099453	chr_101	-	1397622	1400049
1180892	8.70448	9.34774	9.39271	9.02192	8.9536	9.1213	8.65459	9.09004		125515	1180892	chr_101	-	1401315	1402994
1079652	11.4565	11.3278	11.3886	12.9435	12.1601	11.3517	11.4411	11.1422	IPR001012: UBX	188219	1079652	chr_101	-	1404532	1407484
1180898	9.28147	9.2419	9.36713	9.38397	9.31768	9.36207	9.02753	8.92872	IPR006809: TAFII28-like protein	56889	1180898	chr_101	-	1415914	1417189
1141329	11.7499	12.0741	11.1937	10.9535	11.8282	11.8141	10.7874	11.8852	IPR001985: S-adenosylmethionine decarboxylase	54311	1141329	chr_101	-	1417593	1419331
1161316	10.1461	9.85846	9.61932	9.2756	9.58872	9.92623	9.23703	9.5343	IPR004823: TATA box binding protein associated factor (TAF)	56887	1161316	chr_101	-	1420774	1422497
1180901	10.7454	10.5682	11.0919	11.4258	10.8975	10.4319	11.0153	10.6491	IPR000608: Ubiquitin-conjugating enzyme, E2	50044	1180901	chr_101	-	1428393	1429659
133108	9.95999	9.03223	9.02882	10.4118	9.70538	9.57426	9.31267	8.59311	IPR005552: Scramblase	133108	133108	chr_101	-	1430153	1431807
1141333	8.60648	8.02512	8.40551	8.11907	7.91919	8.30966	7.68731	7.93542		50042	1141333	chr_101	-	1432825	1433325
1080276	9.75236	10.09	10.5531	10.6257	10.5248	10.0987	10.28	10.0198	IPR001357: BRCT	212403	1080276	chr_101	-	1434749	1441138
1161324	8.23224	9.36608	7.87753	8.05407	8.82749	8.31393	7.79442	8.60806	IPR014881: Nin one binding (NOB1) Zn-ribbon like	50038	1161324	chr_101	-	1442660	1444014
1115082	5.271	4.10255	4.24686	5.43556	5.08024	5.03133	5.36947	5.08695	IPR005656: MmgE/PrpD	43131	1115082	chr_101	-	1452364	1454174
1201282	5.66346	4.77046	4.395	4.69527	5.0414	5.05304	5.29422	4.50146		43130	1201282	chr_101	-	1455123	1456119
1141341	12.6397	11.4934	11.5915	11.8179	11.8982	12.5283	12.2996	11.5062	IPR001948: Peptidase M18, aminopeptidase I	50036	1141341	chr_101	-	1458681	1460338
1180912	10.5035	9.59097	9.23914	9.46598	8.88636	10.2162	9.42666	10.0099	IPR005197: Glycoside hydrolase, family 71	123609	1180912	chr_101	-	1460769	1462877
1180915	9.89622	9.78792	9.94354	10.5152	10.097	9.83308	9.60696	9.59231	IPR001993: Mitochondrial substrate carrier	122778	1180915	chr_101	-	1469442	1471346
1115094	7.75135	7.99868	7.42991	8.04122	8.98835	8.38768	7.2813	7.62461	IPR012459: Protein of unknown function DUF1665	43122	1115094	chr_101	-	1472726	1473636
1099494	10.6507	10.5719	10.578	10.8165	10.2015	10.8506	10.7728	10.7335	IPR001952: Alkaline phosphatase	43119	1099494	chr_101	-	1476137	1479723
1161339	7.88952	7.96607	8.03587	7.21017	7.51338	7.15016	7.69725	8.04502		188313	1161339	chr_101	-	1483707	1485826
1130626	7.92116	7.64151	10.3048	9.44427	9.75174	7.40764	10.518	10.177	IPR006175: Endoribonuclease L-PSP	50029	1130626	chr_101	-	1489537	1490105
1001607	7.59596	7.63061	7.73674	7.00479	6.90761	7.44585	7.00709	7.55351			1001607	chr_101	-	1510427	1510778
1180935	9.5353	9.42643	9.55282	9.16834	9.2382	9.62256	8.89395	9.04463	IPR006603: Cystinosin/ERS1p repeat	43103	1180935	chr_101	-	1530054	1531362
1180938	9.39533	9.27686	9.27116	8.84273	9.08102	9.17416	8.7649	9.23339		50019	1180938	chr_101	-	1536163	1537981
43098	4.57652	4.43883	3.97105	4.43297	4.12989	3.84041	4.20816	4.03506		43098	43098	chr_101	-	1538546	1539374
1148825	10.7017	10.1827	10.0042	11.4575	10.4676	11.1594	11.2618	10.9272		50015	1148825	chr_101	-	1550459	1552759
1201389	10.303	9.689	9.43093	10.0764	10.1069	10.428	9.24701	9.94525	IPR008806: RNA polymerase III Rpc82, C -terminal	50014	1201389	chr_101	-	1559801	1562322
1141368	13.4529	14.2039	14.1582	13.2086	13.7451	13.8023	12.4136	13.4858	IPR001993: Mitochondrial substrate carrier	56871	1141368	chr_101	-	1566278	1568104
43088	0.705674	0.795555	0.949442	0.784523	0.511328	1.41116	1.33679	0.535852		43088	43088	chr_101	-	1568340	1569021
1141371	15.339	14.0759	13.081	13.717	14.6385	15.365	12.4514	13.1829	IPR002020: Citrate synthase-like	202801	1141371	chr_101	-	1569453	1571549
1161364	12.0222	11.5579	11.1776	11.1139	11.664	11.5418	11.5939	12.0666	IPR000277: Cys/Met metabolism, pyridoxal phosphate-dependent enzyme	54281	1161364	chr_101	-	1577491	1579431
1001747	6.40108	6.37193	6.81514	6.50303	6.18581	6.02171	6.92542	6.68203			1001747	chr_101	-	1582497	1582959
1180954	9.53821	10.2681	9.94767	9.32812	9.88195	10.5559	9.81323	9.96762		126443	1180954	chr_101	-	1592592	1593918
1115148	9.00606	8.91639	9.35377	9.16378	8.81357	9.02728	9.57733	9.25957	IPR001680: WD40 repeat	189049	1115148	chr_101	-	1594155	1597836
1155853	11.7725	11.2046	10.4783	11.4345	10.7807	11.7455	11.1899	11.1883	IPR001993: Mitochondrial substrate carrier	56866	1155853	chr_101	-	1598197	1599822
1001783	13.0011	13.2002	13.5514	13.229	12.9304	12.588	13.1395	13.1708	IPR001806: Ras GTPase	202783	1001783	chr_101	-	1600833	1601928
1201418	12.6521	10.9435	11.076	11.5561	11.5587	12.705	11.5093	12.1365	IPR014782: Peptidase M1, membrane alanine aminopeptidase, N-terminal	130008	1201418	chr_101	-	1602513	1606335
1079715	3.64548	4.55066	4.73903	4.22931	4.22477	3.38258	5.19838	4.48783	IPR001313: Pumilio RNA-binding region	188439	1079715	chr_101	-	1610641	1613689
43071	9.39067	9.45549	9.94912	9.86119	9.63275	8.95948	9.79735	9.6257		43071	43071	chr_101	-	1621612	1622935
1141391	10.0554	10.7195	10.5989	10.7866	10.4937	10.107	10.2133	10.3727	IPR000133: ER lumen protein retaining receptor	56861	1141391	chr_101	-	1635090	1636405
1141392	7.52297	7.72214	7.99865	8.90554	8.30404	7.39665	8.03191	8.08273		188343	1141392	chr_101	-	1636939	1637599
1180965	8.57412	8.75137	9.10116	8.91656	8.93624	8.60331	8.39578	8.74915	IPR000999: Ribonuclease III	43065	1180965	chr_101	-	1639319	1640450
1115179	10.2097	10.1565	10.5034	10.1746	10.283	9.49468	9.68629	10.3137	IPR013946: Nuclear control of ATP synthase 2	185283	1115179	chr_102	+	3956	6133
1001862	11.3796	12.2411	12.5078	11.5189	11.8177	11.6304	11.7416	12.1657	IPR001806: Ras GTPase	210814	1001862	chr_102	+	6905	7885
1099579	9.16753	9.84604	10.0182	10.3137	10.0059	9.4653	9.70345	10.1828	IPR003959: AAA ATPase, core	41453	1099579	chr_102	+	9104	11467
1141400	9.4996	10.5166	10.778	10.4176	10.4673	9.71858	10.1819	10.4788	IPR000504: RNA recognition motif, RNP-1	41454	1141400	chr_102	+	11750	13152
1001906	9.78653	10.3912	10.6299	9.69921	10.2242	9.77678	9.2439	10.3126	IPR002125: CMP/dCMP deaminase, zinc-binding		1001906	chr_102	+	22585	23826
1201496	8.90622	9.65839	10.659	9.51007	9.40649	8.7869	9.48729	9.43016	IPR012923: Replication fork protection component Swi3	41458	1201496	chr_102	+	25042	26313
1169838	9.30843	9.50694	9.64882	8.67643	9.37246	9.08577	8.90428	9.48621		201304	1169838	chr_102	+	35450	35942
1155869	10.4965	10.6624	10.3573	11.4879	11.0763	11.1019	10.8967	10.8362	IPR000242: Protein-tyrosine phosphatase, receptor/non-receptor type	41464	1155869	chr_102	+	37800	42854
1099601	9.5251	10.4025	10.3784	8.96368	9.45009	9.37411	9.93409	11.0921	IPR000577: Carbohydrate kinase, FGGY	53716	1099601	chr_102	+	44944	47465
1141413	12.6976	12.166	12.2611	12.7517	12.413	12.5654	12.5174	12.1507	IPR003959: AAA ATPase, core	53717	1141413	chr_102	+	52274	53949
1115217	11.6313	12.3881	13.035	11.1226	11.6009	12.0963	12.2114	12.9835		210842	1115217	chr_102	+	58076	60379
1115218	9.60322	9.86717	10.1767	13.0978	12.0365	11.4844	11.3568	9.93622	IPR004854: Ubiquitin fusion degradation protein UFD1		1115218	chr_102	+	60632	63063
1141422	7.20774	7.0461	6.97055	7.8779	8.01846	8.09242	7.88356	7.6999	IPR000608: Ubiquitin-conjugating enzyme, E2		1141422	chr_102	+	66999	67320
1080702	10.547	10.5461	10.528	11.0124	11.1197	10.8942	10.5235	10.5588	IPR000608: Ubiquitin-conjugating enzyme, E2	56513	1080702	chr_102	+	67344	70037
1141429	11.0313	10.8814	10.7683	10.6389	10.6602	10.6752	10.2295	10.5506	IPR013174: Dolichol-phosphate mannosyltransferase subunit 3	41474	1141429	chr_102	+	76820	77574
1141435	10.6922	9.72205	9.9929	10.2994	10.0262	10.3247	9.61368	9.44963	IPR002198: Short-chain dehydrogenase/reductase SDR	56516	1141435	chr_102	+	84253	85668
1141436	13.0437	13.248	12.8726	13.0264	13.4958	13.3487	12.8968	13.0024	IPR005811: ATP-citrate lyase/succinyl-CoA ligase	53725	1141436	chr_102	+	86146	88491
1148868	9.28085	10.0938	9.76206	10.1275	10.2782	9.95358	9.72815	10.2927	IPR000232: Heat shock factor (HSF)-type, DNA-binding	53726	1148868	chr_102	+	92085	94200
1099644	8.74716	8.5241	8.49617	9.25811	8.93533	9.14107	8.8629	8.36215		41483	1099644	chr_102	+	97172	99565
1099650	9.76253	9.48411	9.06033	9.75949	9.58851	9.78878	9.20199	9.53246	IPR001611: Leucine-rich repeat	49207	1099650	chr_102	+	105763	109172
1115259	9.05747	8.33368	8.36798	7.96502	8.5068	8.60095	7.94657	8.46224	IPR004000: Actin/actin-like	49209	1115259	chr_102	+	111302	112918
1181006	10.0225	10.2953	7.9951	8.42597	8.1118	9.17188	8.35468	12.1098	IPR001841: Zinc finger, RING-type		1181006	chr_102	+	113928	115826
41490	9.04639	9.3559	9.63522	8.86149	9.09562	9.26784	9.39599	9.09761	IPR006906: Timeless protein	41490	41490	chr_102	+	117321	120994
1080610	4.30399	3.49076	4.45227	4.55784	4.91889	4.79006	6.25811	4.0106		41491	1080610	chr_102	+	121674	122948
1115269	5.17806	3.81883	4.82081	4.24035	5.15243	5.28379	4.47295	3.92961	IPR001810: Cyclin-like F-box	41492	1115269	chr_102	+	123431	124861
1130712	1.3656	2.22027	2.21165	3.05025	3.27652	2.26752	1.39229	2.05254			1130712	chr_102	+	126604	127545
1161422	10.561	10.4653	10.5482	9.93047	10.4877	10.4829	9.53116	9.93733	IPR006683: Thioesterase superfamily		1161422	chr_102	+	129608	131046
1115278	9.72541	9.85561	9.6206	9.61427	9.87905	10.049	9.60279	9.69946		41496	1115278	chr_102	+	136004	138412
41497	5.30638	5.49805	5.60881	5.87872	5.51943	5.71372	5.83331	6.27559		41497	41497	chr_102	+	140857	141547
1081391	9.03716	10.5147	10.1496	10.1343	10.5991	8.70544	9.65995	9.4595	IPR001356: Homeobox	225666	1081391	chr_102	+	147450	149368
1141458	12.1192	12.0379	12.8346	11.7642	11.8236	11.6163	11.9641	12.0585		210876	1141458	chr_102	+	150557	151507
1155897	11.0607	10.6687	10.3616	10.8257	10.6448	10.9591	10.2415	10.4011	IPR002553: Clathrin/coatomer adaptor, adaptin-like, N-terminal	49216	1155897	chr_102	+	152514	155656
1141460	9.94837	8.26913	8.22416	8.57619	8.45931	9.52006	8.54333	8.52988			1141460	chr_102	+	158999	159814
1099685	8.78507	9.298	9.02372	9.78251	9.42631	9.44755	9.8768	9.37595	IPR000286: Histone deacetylase superfamily	201349	1099685	chr_102	+	160365	163821
1169880	10.9626	9.63229	10.6367	13.5979	12.6333	11.9236	11.9127	9.76747	IPR000058: Zinc finger, AN1-type	136195	1169880	chr_102	+	164046	164981
1115297	9.61428	10.0226	10.4057	9.83828	9.53908	9.46825	10.0584	10.5086	IPR011701: Major facilitator superfamily MFS-1	41505	1115297	chr_102	+	168955	171316
1099702	11.1899	11.9615	11.7341	10.8794	10.4572	10.7246	10.7014	11.4485	IPR007484: Peptidase M28	56523	1099702	chr_102	+	184866	186767
1081278	9.59967	7.99802	8.28172	9.07742	8.36373	9.28846	8.3675	8.20849	IPR000760: Inositol monophosphatase	49222	1081278	chr_102	+	187301	188377
1141471	13.3605	12.859	12.8217	11.4575	11.4575	12.7518	12.8605	12.6991	IPR013920: Protein of unknown function DUF1774, fungi	201359	1141471	chr_102	+	189211	190913
1115313	11.1622	11.56	10.6926	10.8128	10.7866	11.1227	10.8419	10.7738	IPR004834: Chitin synthase	49223	1115313	chr_102	+	191932	195909
1181036	8.94057	8.79973	8.74745	9.09621	8.64172	8.73826	8.85399	8.93129	IPR007261: Vacuolar protein sorting 36	121906	1181036	chr_102	+	216907	219014
1181037	10.3998	10.2723	11.2239	10.6912	10.1387	10.0308	10.8439	10.6937		41518	1181037	chr_102	+	219408	221741
1161450	10.492	10.0116	10.5507	9.75558	9.78201	9.93666	9.9796	9.78566	IPR006175: Endoribonuclease L-PSP	185495	1161450	chr_102	+	224228	225218
41521	5.28469	5.6824	5.68419	6.01325	5.02444	5.49459	4.93399	4.74879		41521	41521	chr_102	+	226212	228035
1130744	11.9973	12.1411	11.5932	12.5063	12.8572	12.7104	12.3512	12.6664		41522	1130744	chr_102	+	230361	233345
1141486	13.3068	12.8834	13.0275	12.3047	12.5543	12.9029	11.8985	12.2755			1141486	chr_102	+	236733	237471
1141487	10.2876	9.84375	10.2946	9.43562	9.28983	9.7465	9.58022	9.67545	IPR008278: 4'-phosphopantetheinyl transferase		1141487	chr_102	+	237784	238541
1081427	9.41698	8.75022	8.9187	8.92306	8.81252	8.91365	9.47817	9.40818	IPR004013: PHP, C-terminal	56528	1081427	chr_102	+	238927	239921
1141488	5.15518	4.70459	5.06522	2.9451	3.04054	3.5909	4.20567	3.97427			1141488	chr_102	+	239798	240222
1141489	11.8755	11.4051	11.6961	10.558	11.4996	10.7042	10.9995	11.7501	IPR001179: Peptidyl-prolyl cis-trans isomerase, FKBP-type	201380	1141489	chr_102	+	240659	241615
1115350	8.94577	9.17359	9.2107	9.56153	9.40052	9.62784	9.39729	9.11651	IPR000637: HMG-I and HMG-Y, DNA-binding	49234	1115350	chr_102	+	249770	251787
1115352	9.57078	9.75507	9.24937	9.27738	9.70298	9.90434	8.79234	9.50742	IPR000917: Sulphatase	41530	1115352	chr_102	+	252045	255652
1099751	10.9089	10.4412	10.3024	11.0517	10.5407	10.8192	11.1387	10.606	IPR001138: Fungal transcriptional regulatory protein, N-terminal	56530	1099751	chr_102	+	258583	262553
1081084	10.7574	10.9911	11.0006	11.5971	12.0893	10.7655	10.3218	11.5628	IPR000277: Cys/Met metabolism, pyridoxal phosphate-dependent enzyme	201388	1081084	chr_102	+	263012	266341
1115367	13.4574	7.93004	8.55884	10.6887	10.3234	7.43128	8.74334	8.09612	IPR001411: Tetracycline resistance protein, TetB	185196	1115367	chr_102	+	272902	275178
1181057	10.6184	9.52608	9.52955	10.4331	10.4023	9.71052	9.6173	10.6533		185667	1181057	chr_102	+	283324	284550
1169922	9.10061	8.40563	8.3459	8.75538	8.07134	8.73423	8.38062	8.0555	IPR007286: EAP30	56536	1169922	chr_102	+	287435	288300
1155929	9.20591	8.44175	8.51237	9.6688	9.06655	9.53838	9.14579	9.03943	IPR000330: SNF2-related	184433	1155929	chr_102	+	298093	302150
1141506	14.8656	12.9783	14.8385	12.9824	12.7322	14.206	13.4223	13.1396		201412	1141506	chr_102	+	304057	305227
1141508	12.0377	11.9011	12.3688	11.9554	11.6213	12.3749	11.9179	11.9496		201415	1141508	chr_102	+	305687	307515
1169928	6.93171	6.81245	6.63816	6.28654	6.60433	6.88326	7.13542	6.59516		41547	1169928	chr_102	+	308521	308892
1115401	6.15972	9.07778	7.39265	6.10737	5.81719	6.63144	7.45589	9.03743	IPR015364: Rhamnogalacturonase B, N-terminal	210947	1115401	chr_102	+	318507	320907
1115409	6.87378	7.48855	7.53232	6.29092	7.34108	6.10154	7.20082	8.42379		41556	1115409	chr_102	+	332867	335798
1201857	8.6524	6.89841	8.01969	7.36561	7.90631	7.78977	7.79554	6.84421	IPR005924: Arginase	41557	1201857	chr_102	+	336615	337703
1099813	3.81985	2.24962	2.77929	3.72478	4.28395	4.76915	5.36101	6.68294	IPR001128: Cytochrome P450	41562	1099813	chr_102	+	348130	349938
1081492	4.30053	3.86391	4.7727	5.15596	4.99842	4.56539	6.11469	6.61679	IPR001138: Fungal transcriptional regulatory protein, N-terminal	41564	1081492	chr_102	+	351290	354210
1148933	4.36658	5.08875	7.91064	7.56431	7.12918	4.48944	9.48841	10.4401	IPR001327: Pyridine nucleotide-disulphide oxidoreductase, NAD-binding region	41565	1148933	chr_102	+	354869	356966
1130785	3.0607	2.90049	4.34178	2.25748	4.06331	3.42089	5.67102	6.73604	IPR002198: Short-chain dehydrogenase/reductase SDR	41566	1130785	chr_102	+	357817	359146
1080824	3.16065	3.64977	3.45612	4.08719	4.22451	4.27507	4.76716	4.28692	IPR003663: Sugar transporter	184524	1080824	chr_102	+	368204	369859
1080959	6.36653	6.5032	6.80492	5.77082	6.41857	6.18148	7.25344	6.78687	IPR007219: Fungal specific transcription factor	41571	1080959	chr_102	+	370390	372818
1141517	9.00856	9.73115	11.202	8.31999	11.1007	8.45023	12.1999	9.83743		53757	1141517	chr_102	+	374375	375182
1201888	4.39196	5.03179	5.96249	4.40387	4.30029	5.28326	5.36601	5.21931	IPR001818: Peptidase M10A and M12B, matrixin and adamalysin	41575	1201888	chr_102	+	381079	381954
1099825	10.033	9.43582	9.2855	10.3532	9.72508	10.8222	9.37553	8.97672	IPR011701: Major facilitator superfamily MFS-1	53758	1099825	chr_102	+	383390	385464
1002454	1.0311	0.723106	0.943918	0.203641	0.44079	0.202441	0.195642	0.217062			1002454	chr_102	+	385547	385868
1099829	11.6486	10.3842	9.73728	9.46451	9.12835	10.7725	9.83069	9.95122		210957	1099829	chr_102	+	385939	387969
1115442	10.4447	10.6047	12.329	12.4981	10.6197	9.93457	11.2405	10.023	IPR000991: Glutamine amidotransferase class-I, C-terminal	49258	1115442	chr_102	+	391874	394765
1115446	11.3588	11.1493	12.5917	13.018	10.9494	11.0741	11.4575	10.1182	IPR002198: Short-chain dehydrogenase/reductase SDR	53760	1115446	chr_102	+	395362	396591
1181090	5.12854	8.18237	8.23944	5.6183	5.54559	4.97613	8.47306	9.60277		41586	1181090	chr_102	+	403876	405206
1002492	9.4819	9.85083	10.162	10.338	9.94297	9.73979	9.01369	8.96355		41591	1002492	chr_102	+	414091	414843
1115470	11.3904	11.9839	11.9517	11.9458	12.5014	11.9882	10.8443	11.4971	IPR013216: Methyltransferase type 11	56548	1115470	chr_102	+	416847	418821
1081417	7.52757	7.92917	9.0599	8.87862	8.8384	7.45505	7.25386	6.91826		41596	1081417	chr_102	+	423256	425104
1155959	9.48301	10.0253	8.48426	7.85061	8.00194	9.81221	7.20354	7.37761	IPR015424: Pyridoxal phosphate-dependent transferase, major region	41597	1155959	chr_102	+	425412	427395
1099871	7.55861	8.37207	6.80799	6.36886	7.37612	7.29664	6.47222	6.29167	IPR001327: Pyridine nucleotide-disulphide oxidoreductase, NAD-binding region	185117	1099871	chr_102	+	430216	431918
1099876	5.3188	6.12325	5.94195	6.29347	6.54045	5.95409	6.89029	6.95484	IPR001138: Fungal transcriptional regulatory protein, N-terminal	132709	1099876	chr_102	+	434378	436233
1148963	6.52509	6.81718	6.73288	7.35478	6.99448	6.09469	7.0251	7.21227	IPR011701: Major facilitator superfamily MFS-1	132915	1148963	chr_102	+	436658	438142
1169983	3.64117	2.44591	4.88872	12.6582	6.58277	2.64887	5.48495	2.77395			1169983	chr_102	+	447164	447557
1148966	7.51272	7.10433	7.06493	7.96554	7.866	7.71808	7.70053	7.64493	IPR005806: Rieske [2Fe-2S] region	41604	1148966	chr_102	+	455281	456663
41607	4.73549	4.29664	4.28409	3.8201	3.10666	3.97519	4.0063	7.3746	IPR016185: PreATP-grasp-like fold	41607	41607	chr_102	+	464596	465836
1141531	12.6286	9.57371	10.3845	11.7031	9.98723	11.048	9.56891	9.2228		210988	1141531	chr_102	+	467588	468418
1181109	15.1683	12.6556	12.5224	13.2573	13.0632	14.1103	12.7842	11.8518		53770	1181109	chr_102	+	470760	471526
1115504	6.92918	7.29478	7.08503	7.92278	7.82821	7.47467	8.02753	7.37245	IPR010619: Protein of unknown function DUF1212	41616	1115504	chr_102	+	485222	487618
1161519	1.10772	3.85005	2.49051	1.29183	2.0113	1.2795	1.20643	10.6595	IPR013149: Alcohol dehydrogenase, zinc-binding	41619	1161519	chr_102	+	504333	505544
1169999	2.01029	3.0424	3.90792	2.63033	3.37279	1.82244	3.43091	5.65435		134632	1169999	chr_102	+	506418	507860
1141540	10.5579	8.90713	8.62619	8.33782	8.23314	10.0263	8.76842	9.69558			1141540	chr_102	+	511962	512717
1115518	9.9015	6.51125	6.20088	6.98518	6.51217	9.02554	7.13621	6.73381	IPR013216: Methyltransferase type 11	49282	1115518	chr_102	+	515211	516075
1099918	6.83659	7.67824	7.52793	7.46635	7.65696	6.90367	7.67584	7.06863		41626	1099918	chr_102	+	525100	528619
124692	4.89987	5.62799	5.13899	4.83242	4.58113	5.92862	5.17942	5.95899		124692	124692	chr_102	+	529858	530638
1155978	8.00841	8.22304	8.58101	7.84731	8.04409	7.88635	8.3524	8.24591	IPR005630: Terpene synthase, metal-binding	41629	1155978	chr_102	+	537440	539158
1141547	9.92912	11.1259	10.7448	10.4282	10.8288	9.19273	11.3204	10.4548	IPR006680: Amidohydrolase 1	41631	1141547	chr_102	+	542686	544173
1081342	7.66953	7.37803	7.16408	7.16553	7.16402	6.71427	8.67741	9.02282	IPR000967: Zinc finger, NF-X1-type	225641	1081342	chr_102	+	553462	559443
1141553	6.38751	9.15128	6.35251	5.46339	5.61688	6.42507	6.45418	13.9128	IPR002048: Calcium-binding EF-hand	41637	1141553	chr_102	+	560774	561329
1202043	5.11192	4.71687	4.93598	4.65868	4.6772	4.23426	5.14193	6.19873	IPR001563: Peptidase S10, serine carboxypeptidase	41638	1202043	chr_102	+	561746	563449
1161532	9.57601	7.96629	8.86992	11.087	8.82523	8.59737	8.62683	9.17847	IPR013149: Alcohol dehydrogenase, zinc-binding	185354	1161532	chr_102	+	563845	565672
185219	7.41196	6.28929	7.50122	6.77405	6.01648	5.69235	6.32036	5.58405	IPR014048: Methylated-DNA-[protein]-cysteine S-methyltransferase, DNA binding	185219	185219	chr_102	+	576549	577174
1181138	10.2797	9.79737	10.0587	9.97371	9.65963	9.88658	10.0807	9.95331	IPR004843: Metallophosphoesterase	211011	1181138	chr_102	+	581492	582724
1181141	11.3004	12.0379	12.3507	11.3157	11.6274	11.2665	11.0784	11.2478		56560	1181141	chr_102	+	591281	592886
1181149	9.51867	9.30219	9.53378	9.2926	9.08294	9.42324	9.26054	9.20243	IPR001138: Fungal transcriptional regulatory protein, N-terminal	41661	1181149	chr_102	+	617106	618968
1141573	15.8003	16.0592	14.3926	12.8352	14.1066	15.1452	12.1641	13.7111	IPR000971: Globin, subset	201503	1141573	chr_102	+	628839	630363
1181154	7.53957	11.9673	9.21929	6.21487	6.78639	6.9794	8.66828	10.4771		41666	1181154	chr_102	+	637980	638709
1080767	10.3476	10.2862	10.4039	9.9638	9.93854	10.2181	10.4267	10.2593	IPR011009: Protein kinase-like	41667	1080767	chr_102	+	639084	640872
1149003	5.70709	4.46787	5.81429	5.90219	5.9599	4.68735	6.22766	4.84217	IPR002893: Zinc finger, MYND-type	139884	1149003	chr_102	+	641139	643201
1130877	0	0	0	0	0	0	0	0			1130877	chr_102	+	644674	645387
1141575	4.06293	4.54989	5.02487	2.73875	4.1493	4.02478	3.37993	4.24296			1141575	chr_102	+	647890	648128
1155995	10.6433	10.4387	10.9782	9.32982	10.021	10.6722	11.8994	12.969	IPR004841: Amino acid permease-associated region	56564	1155995	chr_102	+	660294	662334
1080892	14.0388	14.0196	11.7449	10.808	10.616	13.6989	9.97464	11.0825	IPR003439: ABC transporter-like	53795	1080892	chr_102	+	664011	668830
1130885	7.24976	7.43416	6.90146	8.00844	7.42139	7.7125	7.57823	7.27548		41676	1130885	chr_102	+	670920	671792
1155997	9.74443	9.5013	9.76793	9.23615	9.22092	9.2246	9.69403	9.75321	IPR002629: Methionine synthase, vitamin-B12 independent	49303	1155997	chr_102	+	672010	673528
1115583	11.3772	8.69384	8.48183	8.37177	8.3863	10.4855	8.29103	8.33139	IPR002828: Survival protein SurE-like phosphatase/nucleotidase	49304	1115583	chr_102	+	673582	674774
1181164	7.45451	8.96199	7.57767	7.54979	7.59096	5.72987	6.81977	7.69726	IPR008701: Necrosis inducing	41679	1181164	chr_102	+	674966	676086
1115585	6.72835	6.12292	6.62443	5.87941	6.18884	6.50966	6.43064	9.11085	IPR003663: Sugar transporter	41681	1115585	chr_102	+	681017	683338
1099985	11.0463	9.95501	10.713	11.6605	11.0671	11.5197	10.5086	11.2349	IPR013057: Amino acid transporter, transmembrane		1099985	chr_102	+	686665	688821
56566	11.0325	9.81864	9.76439	11.3698	11.0903	12.6914	11.1566	12.1645	IPR003663: Sugar transporter	56566	56566	chr_102	+	690811	693748
1115591	8.33857	8.2063	10.643	10.8173	10.4397	8.45478	9.96592	8.79178	IPR003439: ABC transporter-like	184552	1115591	chr_102	+	694097	696761
1161571	3.54662	5.84867	6.26719	5.73804	4.6598	3.96314	6.53789	6.62145	IPR001138: Fungal transcriptional regulatory protein, N-terminal	41686	1161571	chr_102	+	701822	704029
41688	4.56102	4.55103	3.03187	4.24613	4.44494	4.54397	4.42326	6.18165		41688	41688	chr_102	+	707068	708341
1170068	0	0	0	0	0	0	0	0	IPR000719: Protein kinase, core		1170068	chr_102	+	712847	713517
1081015	6.73962	5.33481	6.5975	5.58807	5.24563	5.80975	5.78831	3.85208		185291	1081015	chr_102	+	717610	719152
1130906	-3.01039	-3.17962	-3.17877	-3.17462	-3.1777	-3.17514	-3.17788	-3.16919	IPR009799: Ethyl tert-butyl ether degradation EthD	41695	1130906	chr_102	+	720790	721122
1170074	5.306	6.50291	5.42592	7.9882	6.80451	5.06362	7.00189	5.98998	IPR011550: Amidohydrolase-like	41696	1170074	chr_102	+	721755	723327
41698	7.63774	6.19997	6.14474	7.44384	7.14701	7.59708	7.64625	8.07238	IPR005828: General substrate transporter	41698	41698	chr_102	+	726695	728354
1161574	7.37317	7.17846	8.10355	12.2199	11.5467	6.97258	9.56978	7.34262	IPR013149: Alcohol dehydrogenase, zinc-binding	49316	1161574	chr_102	+	729191	730222
1181174	9.65083	8.94644	8.71974	9.06669	8.96017	9.45766	8.84523	8.91903	IPR003779: Carboxymuconolactone decarboxylase	49317	1181174	chr_102	+	732899	733808
1141591	7.596	7.24827	7.23988	7.73485	7.71022	6.9712	7.66995	7.37607	IPR010905: Glycosyl hydrolase, family 88	41703	1141591	chr_102	+	736321	737274
1202186	5.89969	5.47754	5.36953	6.56249	6.14556	6.48073	6.3318	6.33411	IPR006094: FAD linked oxidase, N-terminal	184708	1202186	chr_102	+	744157	746344
1115616	9.45628	9.11756	9.37771	9.42755	9.08375	9.81799	9.30528	9.70102		49321	1115616	chr_102	+	748348	751126
1080634	7.72318	7.50572	7.69576	8.62839	7.81309	7.62312	8.60707	9.01891	IPR001789: Signal transduction response regulator, receiver region	41708	1080634	chr_102	+	751494	755492
1161583	11.6408	10.7412	10.5935	11.329	10.8988	11.2047	11.3761	10.8454		201534	1161583	chr_102	+	761383	763102
1115631	10.1621	10.2375	10.331	10.8113	10.2489	11.0961	10.3335	10.5606	IPR000595: Cyclic nucleotide-binding	49324	1115631	chr_102	+	781512	786513
1181190	8.5454	9.36548	8.96902	8.52375	8.88732	9.57188	8.83584	9.15312		201544	1181190	chr_102	+	787048	788377
41719	9.60914	10.3971	10.2554	9.59443	9.83137	9.97658	9.65445	10.1507	IPR006094: FAD linked oxidase, N-terminal	41719	41719	chr_102	+	789281	790940
1181196	7.01064	7.87485	8.05001	6.29939	6.71192	5.97749	8.88147	9.66141		41724	1181196	chr_102	+	803879	806167
1141611	8.05736	8.27077	8.69297	7.73007	7.99042	7.46759	7.57954	7.43215	IPR013272: YL1 nuclear, C-terminal	53809	1141611	chr_102	+	812540	813074
211085	8.53963	8.70973	8.17743	8.20471	8.7086	8.43399	6.97083	8.07934	IPR007305: Got1-like protein	211085	211085	chr_102	+	813754	814774
1161601	9.58971	10.2769	9.71759	9.65584	9.49438	9.80137	10.5103	10.5347		225645	1161601	chr_102	+	818409	820789
1161604	9.05429	8.87789	9.33123	9.38218	9.09957	8.95838	9.20562	9.53947	IPR001623: Heat shock protein DnaJ, N-terminal	185464	1161604	chr_102	+	829245	830310
1130944	3.91959	4.40921	5.15437	5.27914	3.6654	3.18964	5.31128	6.94109			1130944	chr_102	+	830872	832825
1202289	5.02252	4.25474	5.03024	6.79065	5.70237	4.43103	5.80183	6.62295	IPR003439: ABC transporter-like	185668	1202289	chr_102	+	843016	847818
1156027	11.4469	10.5648	11.1341	10.6817	10.4198	10.9965	10.884	10.5757		184507	1156027	chr_102	+	847965	849499
1141616	11.3171	11.1577	10.829	11.2192	11.0194	11.4552	10.8739	11.5506	IPR002123: Phospholipid/glycerol acyltransferase	53816	1141616	chr_102	+	859593	862296
1181216	10.9034	9.32741	9.48969	11.1719	10.9238	11.52	9.65138	9.43134	IPR008146: Glutamine synthetase, catalytic region	56576	1181216	chr_102	+	868294	871098
1170126	11.9471	11.5012	11.3774	12.2649	11.6113	11.4375	10.4511	10.3493	IPR006130: Aspartate/ornithine carbamoyltransferase		1170126	chr_102	+	871338	872453
1115688	8.25582	7.78482	7.5077	8.80611	9.42998	8.70243	8.4244	7.63269		41747	1115688	chr_102	+	877284	879297
1115694	8.39123	9.74782	9.24717	8.67414	9.02893	8.70183	8.73984	8.86267		49343	1115694	chr_102	+	885875	887732
1156036	6.32767	7.19831	6.77474	5.31529	5.03239	5.52018	7.5451	8.2921			1156036	chr_102	+	888832	890219
1202347	8.3194	8.52954	9.48656	7.41399	7.85534	7.27425	9.44998	9.01111	IPR013149: Alcohol dehydrogenase, zinc-binding	185262	1202347	chr_102	+	893749	895275
1141619	10.2325	11.9985	11.5346	10.778	10.9646	10.0165	10.6949	9.47858	IPR005198: Glycoside hydrolase, family 76	49344	1141619	chr_102	+	897054	899270
1115705	4.9389	8.86972	8.13358	7.09132	8.02267	5.06795	7.64195	7.00569		41754	1115705	chr_102	+	902643	904779
1115710	5.82804	6.27849	6.92484	6.58135	6.95251	4.88076	6.21148	4.74718	IPR006680: Amidohydrolase 1	41756	1115710	chr_102	+	907249	908556
1202365	5.39066	5.34834	5.62423	5.84981	5.62337	6.03072	5.7707	5.39142	IPR003439: ABC transporter-like	41757	1202365	chr_102	+	910045	914680
1149067	3.99581	3.60531	4.54555	4.9654	4.55419	3.49685	4.69873	4.41938	IPR001128: Cytochrome P450	184510	1149067	chr_102	+	921065	922918
1161631	7.74608	8.23054	7.60713	7.86277	8.91333	7.90373	7.1801	8.03403	IPR001313: Pumilio RNA-binding region	41761	1161631	chr_102	+	923402	925668
1161634	9.5018	9.32812	9.40269	7.87951	8.28011	8.48316	7.96795	7.57738	IPR010987: Glutathione S-transferase, C-terminal-like	41764	1161634	chr_102	+	931813	932682
1115734	10.3022	10.3396	10.7128	9.83587	10.4603	10.4126	10.2432	9.99063	IPR001208: MCM	211116	1115734	chr_102	+	946025	949590
1081018	4.73141	4.39732	5.78998	4.74416	5.25003	4.81626	6.67964	5.04682	IPR000330: SNF2-related	119225	1081018	chr_102	+	950005	954427
1130987	2.84092	3.01754	3.07814	3.74675	3.41873	1.93782	3.12923	2.71153		41772	1130987	chr_102	+	965933	966575
1156055	10.476	10.2477	10.2576	11.3866	10.5757	10.4733	10.5704	10.3777	IPR001619: Sec1-like protein	120873	1156055	chr_102	+	973846	976761
1181248	9.81864	9.81453	9.58752	9.58461	9.39193	9.36065	8.72018	8.8568	IPR002198: Short-chain dehydrogenase/reductase SDR	49354	1181248	chr_102	+	977761	979307
1141641	10.6331	11.1105	10.6718	11.1773	10.9798	10.8708	10.8852	11.2048	IPR002685: Glycosyl transferase, family 15	53826	1141641	chr_102	+	992893	994871
1141643	11.7404	11.2965	11.6268	11.7534	11.5119	11.3806	11.2482	10.9953	IPR008012: Proteasome maturation factor UMP1	53828	1141643	chr_102	+	996313	997298
1170171	9.47389	6.99159	5.19462	6.89403	6.76331	10.652	6.27963	5.77102	IPR011021: Arrestin-like, N-terminal	41786	1170171	chr_102	+	1004405	1005867
1181257	11.4312	9.23775	8.02221	9.15602	9.13465	11.8396	8.50998	8.24864	IPR003663: Sugar transporter	56586	1181257	chr_102	+	1006567	1008950
1100168	7.48202	9.41511	9.01367	8.2155	7.77969	7.13233	7.44201	6.71396	IPR001138: Fungal transcriptional regulatory protein, N-terminal	185504	1100168	chr_102	+	1009768	1011989
1003256	14.8654	14.7722	13.5334	13.6188	13.6157	15.5813	12.7005	13.7489	IPR002885: Pentatricopeptide repeat	201613	1003256	chr_102	+	1016296	1020700
1170176	10.8304	10.346	10.1602	10.2052	9.63062	10.5761	9.88912	9.75695	IPR000659: Pyridoxamine 5'-phosphate oxidase	225623	1170176	chr_102	+	1021003	1022165
41792	8.26578	8.70178	9.0368	8.32744	8.4264	8.19066	7.9794	8.30122		41792	41792	chr_102	+	1022450	1023018
1161659	8.80986	9.22031	9.42569	9.48505	9.4256	8.65967	8.85672	8.72349	IPR003958: Transcription factor CBF/NF-Y/archaeal histone	41794	1161659	chr_102	+	1026501	1027479
1003271	13.1778	12.9664	12.7703	12.6076	13.2887	13.5844	11.8161	12.5546	IPR005805: Rieske iron-sulphur protein, C-terminal	211145	1003271	chr_102	+	1027884	1029123
41798	4.62419	5.61277	4.41266	5.69553	5.5447	5.58749	5.21264	6.15959		41798	41798	chr_102	+	1034570	1035536
1081232	8.36035	9.15264	8.21365	8.6245	8.79264	9.09784	8.45904	9.3035	IPR001452: Src homology-3	56589	1081232	chr_102	+	1035964	1037690
1141662	13.9838	13.1542	12.6236	13.1905	12.9767	13.6872	12.8801	13.1863	IPR002108: Actin-binding, cofilin/tropomyosin type	138062	1141662	chr_102	+	1039108	1040548
1141664	13.7676	13.5791	12.9716	12.9545	13.4844	14.1833	12.0331	12.7709	IPR004203: Cytochrome c oxidase subunit IV	211156	1141664	chr_102	+	1041027	1042136
1141667	16.1624	15.6155	15.519	15.2435	15.73	16.1401	14.7648	15.1998	IPR000194: ATPase, F1/V1/A1 complex, alpha/beta subunit, nucleotide-binding	211159	1141667	chr_102	+	1043432	1046001
1202517	8.99959	12.1622	12.205	13.2254	13.0539	9.0349	9.30027	8.37242	IPR003663: Sugar transporter	41809	1202517	chr_102	+	1065966	1067890
1081335	4.5893	4.62615	4.72687	4.46624	4.45451	4.9053	4.81606	5.21196	IPR000120: Amidase signature enzyme	121038	1081335	chr_102	+	1069060	1070919
1115814	9.42649	8.6714	9.27985	9.91293	9.28453	8.9834	9.38729	9.0962	IPR000594: UBA/THIF-type NAD/FAD binding fold	41811	1115814	chr_102	+	1071213	1072910
1115815	9.39944	9.22487	9.80079	9.65183	9.2575	9.16443	10.1076	10.4193		211166	1115815	chr_102	+	1073933	1077531
1170195	6.54576	7.83421	8.74767	6.51258	7.91578	6.95039	9.09507	9.95961	IPR002198: Short-chain dehydrogenase/reductase SDR	185123	1170195	chr_102	+	1077942	1078954
1149104	4.17206	4.58063	4.97598	4.45052	4.91893	3.83834	5.75183	6.03718	IPR011701: Major facilitator superfamily MFS-1	185338	1149104	chr_102	+	1079462	1081180
1202533	13.4037	13.7383	13.5167	13.3191	13.9654	14.0564	13.231	13.4156	IPR001041: Ferredoxin	201642	1202533	chr_102	+	1087408	1088632
1141677	8.75355	8.25215	9.76138	8.19293	7.69783	9.0228	9.97727	10.3221	IPR006629: LPS-induced tumor necrosis factor alpha factor	53845	1141677	chr_102	+	1095049	1095843
185018	5.94469	4.96951	4.90818	3.75317	4.39307	4.95097	5.34824	4.38203		185018	185018	chr_102	+	1097161	1097339
1202539	7.81125	6.87347	6.22391	6.73469	6.36064	7.47435	7.44317	7.18562		41820	1202539	chr_102	+	1098035	1098724
1115826	8.30251	7.76019	7.18879	7.33691	7.25728	7.58285	8.39392	7.92979		41821	1115826	chr_102	+	1098597	1100473
1141682	13.5589	9.94103	11.3002	12.6024	11.9736	13.7458	12.7368	12.9659		53847	1141682	chr_102	+	1103175	1104847
1181287	11.074	9.96753	10.2397	11.0146	10.6364	11.3262	11.2871	10.9968	IPR008030: NmrA-like	53848	1181287	chr_102	+	1106113	1107327
1156085	7.49108	7.51087	7.40228	8.20099	7.58438	7.80177	7.55388	7.22626		53849	1156085	chr_102	+	1122555	1124082
1181291	8.71632	11.8127	11.5277	8.04401	9.27854	8.53946	11.4598	11.7642	IPR006461: Protein of unknown function Cys-rich	53850	1181291	chr_102	+	1129667	1131398
1100234	9.32572	10.0922	9.92671	10.5988	10.3528	10.3285	10.4978	10.3539	IPR014844: PalH/RIM21	185053	1100234	chr_102	+	1131964	1134419
1181293	4.65555	5.40401	5.61927	6.45497	5.17486	4.82977	5.80138	5.45194	IPR004183: Extradiol ring-cleavage dioxygenase, class III enzyme, subunit B	41831	1181293	chr_102	+	1135035	1136192
1115845	9.16059	9.66837	9.75188	10.2471	9.88794	9.805	9.4419	9.58633		49383	1115845	chr_102	+	1137101	1139501
1131042	4.47616	4.60579	5.90238	5.09417	5.68312	4.04798	8.53249	7.1041		41833	1131042	chr_102	+	1141390	1144047
1161692	11.4543	11.2326	10.857	10.9483	11.3459	11.8543	9.85937	10.5496		211185	1161692	chr_102	+	1155030	1156573
1202606	6.7171	6.8749	7.17774	6.45537	6.25205	6.57888	7.22437	7.8364	IPR013120: Male sterility, NAD-binding		1202606	chr_102	+	1159234	1160738
1115863	7.86081	8.39936	8.70276	9.39975	9.18622	7.74783	9.77121	8.88103	IPR000873: AMP-dependent synthetase and ligase	41846	1115863	chr_102	+	1177902	1183466
1156094	9.09236	9.04445	9.2947	9.09184	8.99474	8.98223	9.14513	8.66474	IPR001357: BRCT	130233	1156094	chr_102	+	1183746	1186717
1181305	10.8438	10.772	10.9425	10.4937	10.3595	10.7371	10.6434	10.6663	IPR005024: Snf7	211200	1181305	chr_102	+	1190708	1192031
1161700	4.14156	4.27106	4.81991	5.11144	4.40623	4.04476	5.27487	3.98912			1161700	chr_102	+	1194599	1194955
1141698	9.2517	12.2805	10.2329	9.53355	9.50763	9.37516	10.2573	12.7751		53860	1141698	chr_102	+	1195936	1198424
1141700	13.025	12.0173	12.0836	12.1377	12.4921	13.3188	12.3476	12.6129	IPR000652: Triosephosphate isomerase	56602	1141700	chr_102	+	1198764	1200175
1080625	8.67536	9.11683	8.59091	8.72751	9.89954	8.81273	7.80759	9.1896	IPR001790: Ribosomal protein L10	53863	1080625	chr_102	+	1202200	1203031
1100283	11.0476	10.8288	10.7754	10.754	10.9024	10.8378	9.8802	10.3854	IPR007741: Mitochondrial ribosome	56606	1100283	chr_102	+	1205790	1206804
1161709	8.14159	8.5089	8.56868	8.31513	8.1368	8.13132	8.02604	8.6916			1161709	chr_102	+	1210674	1211632
1161710	9.38707	9.57421	9.29927	10.2566	10.2883	9.83922	9.71849	10.1508	IPR000795: Protein synthesis factor, GTP-binding	129554	1161710	chr_102	+	1211947	1215641
1149136	9.76109	9.91911	9.59392	10.8104	10.4203	10.8697	11.2334	10.8148	IPR000253: Forkhead-associated	201697	1149136	chr_102	+	1224017	1225907
1115899	8.2293	8.85359	8.91093	8.24573	8.36327	8.64591	8.4399	8.34555	IPR007913: Protein of unknown function UPF0187	41862	1115899	chr_102	+	1233229	1234956
53869	1.50362	2.3449	2.50282	3.70806	2.86413	1.29212	1.26688	1.71722	IPR013157: Aurein-like antibiotic peptide	53869	53869	chr_102	+	1235057	1235593
53870	9.83182	9.78587	9.55104	10.0482	10.0349	10.29	10.0792	10.1233	IPR006925: Vps16, C-terminal	53870	53870	chr_102	+	1237733	1240477
1161718	9.02773	9.88881	9.95429	10.6848	10.1181	9.55229	9.78188	9.87648	IPR001394: Peptidase C19, ubiquitin carboxyl-terminal hydrolase 2	41865	1161718	chr_102	+	1241448	1243860
1115908	9.09738	8.88427	8.74251	10.6102	10.4781	9.94495	9.46895	8.57611	IPR006662: Thioredoxin-related	211232	1115908	chr_102	+	1244938	1247093
1149141	5.0251	4.75665	4.26576	6.1095	5.75907	4.78854	4.71418	5.39733	IPR002347: Glucose/ribitol dehydrogenase	41870	1149141	chr_102	+	1261251	1262044
1100308	10.3089	10.1816	10.1223	11.4327	10.8804	10.6504	10.3768	10.7348	IPR015803: Cysteinyl-tRNA synthetase, class Ia, N-terminal	211236	1100308	chr_102	+	1262382	1264963
1202720	6.06802	5.60935	6.2745	7.2985	5.83104	5.6	6.46583	6.44608	IPR001810: Cyclin-like F-box		1202720	chr_102	+	1265099	1266568
1131085	7.20153	6.65719	6.13805	6.21234	5.91864	7.74084	5.87601	5.79832			1131085	chr_102	+	1267686	1268752
1156109	9.79232	10.4682	8.79769	9.99623	9.17585	9.9558	9.36987	8.58884	IPR004813: Oligopeptide transporter OPT superfamily	53873	1156109	chr_102	+	1269125	1271869
1141722	12.43	12.3197	12.5948	13.6695	12.9981	13.2352	12.7352	12.3818	IPR017447: CS	201714	1141722	chr_102	+	1276776	1278051
1003653	10.144	10.419	10.1034	11.0542	10.8373	10.5439	10.4497	10.9789	IPR000571: Zinc finger, CCCH-type	125232	1003653	chr_102	+	1278680	1280307
1141724	4.26164	5.08094	6.25124	9.08138	7.65676	5.53654	6.72414	7.95851	IPR010905: Glycosyl hydrolase, family 88	41877	1141724	chr_102	+	1281075	1282626
1141725	3.24495	3.58699	4.37567	4.27874	2.13361	2.81004	3.45601	3.84636			1141725	chr_102	+	1285131	1285327
1156112	6.04747	6.31741	6.63381	6.29513	5.81498	6.04853	6.55225	9.01628	IPR001117: Multicopper oxidase, type 1	185409	1156112	chr_102	+	1286569	1288323
1161732	9.91803	12.8767	12.2059	10.0597	10.3759	10.4816	12.5055	13.451	IPR011044: Quinoprotein amine dehydrogenase, beta chain-like	201720	1161732	chr_102	+	1294642	1300020
1080867	1.48817	0.839604	1.2684	2.71269	1.41179	1.4585	1.96434	0.96151	IPR001810: Cyclin-like F-box	184597	1080867	chr_102	+	1303586	1304656
1170273	1.16151	1.52478	1.11829	2.09585	1.22129	0.952977	1.60246	2.73598	IPR011009: Protein kinase-like	41885	1170273	chr_102	+	1305066	1305854
1181342	6.89535	6.37104	6.72343	7.84704	7.61235	6.70336	6.44649	6.44443	IPR007529: Zinc finger, HIT-type	185526	1181342	chr_102	+	1306889	1308307
1080567	6.28689	5.01714	6.28815	6.22742	5.44977	5.19081	5.91998	5.34169	IPR008985: Concanavalin A-like lectin/glucanase	134363	1080567	chr_102	+	1313344	1314600
1131105	9.7838	10.1291	9.40264	9.33676	9.41541	9.95926	9.63026	9.04081	IPR001806: Ras GTPase	41890	1131105	chr_102	+	1324194	1325167
1003724	9.17849	9.16408	9.05407	7.74053	8.18837	8.59337	8.09296	8.07913			1003724	chr_102	+	1325262	1325807
1131107	5.41236	4.64098	5.01985	4.55688	4.77947	4.87551	5.48545	4.51316	IPR013149: Alcohol dehydrogenase, zinc-binding	53879	1131107	chr_102	+	1327372	1328590
1181348	8.58612	7.74471	7.30963	8.27631	7.75736	8.34756	7.85864	8.0267		185461	1181348	chr_102	+	1332968	1333928
1181349	8.06169	7.89256	7.42218	6.80885	7.60313	7.57716	7.45391	7.99607	IPR005123: 2OG-Fe(II) oxygenase	184467	1181349	chr_102	+	1334427	1335545
1081495	8.6159	7.10937	8.23191	7.61447	7.0042	6.87587	8.59257	9.23475			1081495	chr_102	+	1344011	1348637
1141737	13.0637	12.5718	13.3192	11.8192	11.2547	12.216	12.0035	12.0555	IPR007087: Zinc finger, C2H2-type	41900	1141737	chr_102	+	1349610	1352222
41901	2.84212	2.23171	1.86044	3.37648	3.66507	2.79163	2.4699	2.34542		41901	41901	chr_102	+	1358425	1359126
1100351	10.5769	9.51002	10.6305	10.9163	10.4929	10.9983	10.7806	10.0388	IPR001155: NADH:flavin oxidoreductase/NADH oxidase, N-terminal	49422	1100351	chr_102	+	1366147	1367744
1115957	6.57725	8.75815	9.00071	7.75822	7.14733	7.00174	8.90971	8.61666	IPR001171: ERG4/ERG24 ergosterol biosynthesis protein	49423	1115957	chr_102	+	1371441	1372936
1161751	7.36325	6.91101	8.04866	9.28543	7.65664	6.74369	9.1038	9.67797	IPR005154: Glycoside hydrolase family 67	56619	1161751	chr_102	+	1376203	1378926
1131120	8.31398	7.54045	7.93976	7.41214	7.21962	8.18708	9.08224	8.14012	IPR001487: Bromodomain	185138	1131120	chr_102	+	1379492	1380781
1131121	5.69646	6.63056	6.42746	5.02546	4.97863	5.59654	7.94363	10.3556	IPR001944: Glycoside hydrolase, family 35	41910	1131121	chr_102	+	1381880	1385239
1202806	6.80676	8.99144	8.52144	6.1686	7.9458	5.65918	8.44312	8.95264		135361	1202806	chr_102	+	1390645	1392167
1081265	6.18358	6.18601	6.73933	6.56664	6.49688	5.87044	7.30867	7.12284		41914	1081265	chr_102	+	1392545	1394200
1202808	7.11608	6.31534	6.65475	7.13021	7.16219	6.93567	7.158	6.68285		41915	1202808	chr_102	+	1394934	1396427
1080857	7.55193	6.47354	6.56406	7.50593	8.25477	7.11171	9.04864	7.97372	IPR010354: Streptococcal 67 kDa myosin-cross-reactive antigen like	129501	1080857	chr_102	+	1397230	1400648
1080524	2.76146	2.6594	2.58498	1.76096	2.70752	1.75397	2.20122	1.52657	IPR011701: Major facilitator superfamily MFS-1	185386	1080524	chr_102	+	1424854	1426785
1141747	9.51829	9.90854	9.80854	9.42557	9.71765	9.49394	9.46104	10.4828	IPR002701: Chorismate mutase	41927	1141747	chr_102	+	1433428	1434835
1170316	9.15916	7.58034	7.46267	7.12891	7.36697	8.10624	7.36428	7.52107		41930	1170316	chr_102	+	1439773	1440284
1080899	8.35854	7.94188	7.96873	8.29498	8.37604	8.21456	8.31151	8.64714	IPR001138: Fungal transcriptional regulatory protein, N-terminal	185392	1080899	chr_102	+	1443977	1448322
1149185	10.6314	11.4788	10.8869	11.5086	11.7084	10.4978	11.46	11.4835		211265	1149185	chr_102	+	1452728	1453903
1149186	7.40056	7.37725	7.6159	8.66566	8.72574	7.78613	8.81777	8.85566	IPR001138: Fungal transcriptional regulatory protein, N-terminal	41935	1149186	chr_102	+	1456448	1458712
1080774	3.3595	3.61843	4.03747	4.61149	4.48861	4.00847	5.99161	4.22412		41937	1080774	chr_102	+	1463770	1465968
1181378	5.4633	8.44584	8.23825	6.30269	6.99617	5.19402	8.90737	7.31785		41939	1181378	chr_102	+	1473138	1474300
1149190	7.73457	6.77699	7.69684	7.36247	7.46456	7.3165	7.94854	6.81072	IPR004843: Metallophosphoesterase	184631	1149190	chr_102	+	1475113	1477228
1100400	9.20578	10.0625	9.37772	9.25568	9.37609	9.70866	9.42824	9.34237	IPR001752: Kinesin, motor region	211267	1100400	chr_102	+	1478135	1480609
1161772	10.7114	10.7569	10.522	11.4796	10.7778	10.7902	10.5746	10.3395	IPR000649: Initiation factor 2B related	201740	1161772	chr_102	+	1480764	1483786
1141758	10.5588	10.143	9.77291	9.62092	9.83685	10.4218	9.3321	9.9217	IPR001251: Cellular retinaldehyde-binding/triple function, C-terminal	53889	1141758	chr_102	+	1486270	1487637
1070031	9.40496	9.56492	9.72679	9.57512	9.19342	9.51961	9.7484	10.0771	IPR000644: Cystathionine beta-synthase, core	185545	1070031	chr_102	+	1489151	1490296
1156147	7.39722	6.77653	6.9986	6.74472	6.66522	6.68748	7.37437	7.04637		225595	1156147	chr_102	+	1491033	1495685
1100417	8.12869	8.06289	8.42193	7.73446	7.66152	8.03489	8.75442	8.31881	IPR011616: bZIP transcription factor, bZIP-1	41947	1100417	chr_102	+	1497413	1499207
1100433	10.7485	10.7076	10.2341	10.5142	10.972	11.2187	9.30916	10.086	IPR008914: Phosphatidylethanolamine-binding protein PEBP	53893	1100433	chr_102	+	1509862	1511334
1131167	9.76937	9.55349	9.01886	8.99778	8.79254	10.0252	9.07444	10.0801	IPR002504: ATP-NAD/AcoX kinase	53896	1131167	chr_102	+	1530773	1532540
41958	9.78832	9.82287	9.6622	9.37911	9.33627	9.41824	9.19296	9.18368	IPR007194: Transport protein particle (TRAPP) component, Bet3	41958	41958	chr_102	+	1533811	1534656
1181402	10.135	9.98227	10.8829	10.0733	10.0256	9.60528	10.1281	9.68834	IPR013970: Replication factor A protein 3	49450	1181402	chr_102	+	1536924	1538063
1141771	11.2605	10.9452	10.9772	10.9235	10.9489	11.0318	10.4328	10.6511	IPR006649: Like-Sm ribonucleoprotein, eukaryotic and archaea-type, core	41962	1141771	chr_102	+	1542635	1543606
41964	2.97016	2.39039	2.72209	3.41477	3.1866	2.95177	2.41489	2.43136		41964	41964	chr_102	+	1548769	1549472
1100464	8.86786	9.46338	9.32368	8.90773	8.92315	8.90083	8.98774	8.90036	IPR000403: Phosphatidylinositol 3- and 4-kinase, catalytic	41966	1100464	chr_102	+	1559379	1568638
1116072	9.22313	8.85522	9.29874	9.83604	9.69529	9.34992	9.98367	9.20703	IPR002882: Protein of unknown function UPF0052 and CofD	49455	1116072	chr_102	+	1568959	1570791
1116076	8.91009	9.07776	9.02572	9.46044	9.06678	8.61913	8.77518	8.79975	IPR001841: Zinc finger, RING-type	184876	1116076	chr_102	+	1574647	1578599
1149217	10.5359	10.7647	11.0685	10.0144	10.1275	10.0245	11.646	11.7529		201783	1149217	chr_102	+	1587857	1589908
1116087	11.6625	10.2993	9.84415	10.8231	11.1207	13.2806	9.71745	11.2119	IPR011021: Arrestin-like, N-terminal	56632	1116087	chr_102	+	1598025	1603837
1081330	6.06853	6.34404	6.37676	6.68527	6.2772	6.28127	7.83379	8.53534	IPR000873: AMP-dependent synthetase and ligase	41978	1081330	chr_102	+	1606480	1608599
1116094	6.04586	7.64406	8.27035	6.58273	6.86636	5.3317	8.65067	8.65549	IPR002347: Glucose/ribitol dehydrogenase	185180	1116094	chr_102	+	1618573	1619506
1156173	9.45779	10.5906	11.1522	9.30511	9.69913	8.97104	11.4776	11.4053	IPR006992: Amidohydrolase 2	41983	1156173	chr_102	+	1621530	1622962
1161809	8.17523	8.45955	8.3518	8.9764	8.95184	8.62982	8.50802	7.94194	IPR001623: Heat shock protein DnaJ, N-terminal	123910	1161809	chr_102	+	1625358	1627023
56633	9.08081	9.70872	8.47849	8.90955	8.97793	9.04817	8.56066	9.62484		56633	56633	chr_102	+	1632140	1633104
1100508	11.0711	11.2967	11.017	10.9525	10.8748	11.07	10.7217	10.9995	IPR009637: Transmembrane receptor, eukaryota	211323	1100508	chr_102	+	1634589	1637103
1156178	9.24288	9.19211	9.48042	9.61684	9.32136	9.0472	8.87904	8.87989		184495	1156178	chr_102	+	1638037	1639786
1141800	10.1358	10.1395	10.0846	10.4281	10.3015	10.184	9.43923	9.83028	IPR002113: Adenine nucleotide translocator 1	41991	1141800	chr_102	+	1641469	1643153
1116124	11.1132	11.8946	12.0226	11.2517	11.6765	11.8698	11.3632	11.1849	IPR000358: Ribonucleotide reductase	56635	1116124	chr_102	+	1644666	1646399
1181438	6.20744	7.37272	6.75092	5.23601	5.95499	5.64935	7.06256	7.69425		127476	1181438	chr_102	+	1654875	1655441
1203099	5.48685	6.71293	7.73945	9.24527	8.06982	5.4063	7.57298	7.50321	IPR008030: NmrA-like	41998	1203099	chr_102	+	1657619	1658636
1080399	6.98068	8.52846	9.58477	8.16171	7.95339	7.23582	8.57305	8.94601	IPR001138: Fungal transcriptional regulatory protein, N-terminal	131182	1080399	chr_102	+	1661081	1663549
1203111	10.2084	14.834	15.3872	13.6012	12.2939	9.90169	11.8018	14.5011	IPR011701: Major facilitator superfamily MFS-1	53909	1203111	chr_102	+	1664292	1666350
1170396	5.94671	7.29459	6.68898	4.23844	4.85234	5.25016	4.53877	5.49348			1170396	chr_102	+	1667087	1667855
42002	5.63444	6.37775	5.94157	5.36168	6.33127	6.26188	6.47045	7.07186	IPR001279: Beta-lactamase-like	42002	42002	chr_102	+	1668187	1670019
1100525	8.04453	7.19139	6.26809	8.87649	9.44182	9.60144	6.29391	5.59666	IPR010257: Fatty acid desaturase, type 1, N-terminal	53910	1100525	chr_102	+	1670911	1672448
1170400	2.8164	1.87735	2.50995	2.34222	2.26866	1.54361	2.2555	3.03451	IPR010987: Glutathione S-transferase, C-terminal-like	42004	1170400	chr_102	+	1673637	1674572
1170401	5.13149	4.63255	5.11865	5.7082	5.28408	4.50624	5.83576	3.87079	IPR002198: Short-chain dehydrogenase/reductase SDR	142190	1170401	chr_102	+	1675172	1676382
1156187	7.83118	7.65622	7.66724	7.83481	7.56191	7.37541	8.04086	8.40503	IPR001138: Fungal transcriptional regulatory protein, N-terminal	185082	1156187	chr_102	+	1680554	1682187
1170408	0.94892	1.05134	1.71479	3.00343	2.08308	1.007	3.43142	1.05904		42010	1170408	chr_102	+	1688922	1690319
1131225	4.37925	3.19674	4.72898	5.58227	4.85021	4.6565	5.36612	4.58209		42012	1131225	chr_102	+	1694293	1695672
42013	3.1727	3.36744	3.16989	2.77685	3.60944	3.09161	2.68998	2.57936		42013	42013	chr_102	+	1698181	1698806
1156188	11.2183	8.81722	9.90496	11.703	11.4646	11.793	10.6631	10.2792	IPR013057: Amino acid transporter, transmembrane	49482	1156188	chr_102	+	1700831	1702886
1181447	8.17692	5.26716	5.03253	7.46838	6.48849	6.93883	6.29861	5.75312	IPR007577: Glycosyltransferase sugar-binding region containing DXD motif	184568	1181447	chr_102	+	1704125	1705244
1116140	5.69178	6.0735	6.45694	4.95813	5.45748	5.60981	6.08357	6.08561		42016	1116140	chr_102	+	1707406	1708881
1181452	10.3073	6.89365	8.88062	9.21098	9.66463	8.51863	8.66594	9.69344	IPR001692: Histidinol dehydrogenase	56640	1181452	chr_102	+	1719695	1721232
1203178	5.75414	6.37745	6.49238	6.79664	7.35234	5.57456	5.83126	5.49328	IPR017359: Uncharacterised conserved protein UCP038021, RWD	49486	1203178	chr_102	+	1721742	1722651
1170423	0.655392	0.791151	0.702027	0.189185	0.408186	0.1882	0.182644	0.494302			1170423	chr_102	+	1727016	1727477
1100544	6.23034	7.19091	6.63673	4.86664	5.69508	5.95616	6.64231	7.8422	IPR002401: Cytochrome P450, E-class, group I	185212	1100544	chr_102	+	1728109	1729944
1156193	4.5227	6.48398	5.64776	4.2728	4.41648	4.25512	5.3182	5.34198	IPR000639: Epoxide hydrolase-like	42022	1156193	chr_102	+	1730568	1731978
1141396	12.9207	13.7612	12.1487	12.3131	12.6623	13.5576	11.5471	12.1794	IPR006088: Sterol desaturase	53706	1141396	chr_102	-	1235	2894
1115186	10.0719	11.1984	11.4665	10.6192	10.8319	10.0825	11.2206	11.6337	IPR000403: Phosphatidylinositol 3- and 4-kinase, catalytic	210817	1115186	chr_102	-	13055	22157
1141403	12.3986	12.162	12.407	11.6171	12.0319	12.2502	11.0222	11.6038		201294	1141403	chr_102	-	23829	24794
1081197	9.17549	10.1226	10.3906	10.0199	10.1251	9.82757	9.9767	10.0257	IPR000408: Regulator of chromosome condensation, RCC1	56504	1081197	chr_102	-	26604	28384
1099589	8.45372	8.78739	8.93473	8.53286	8.39482	8.74661	8.65738	8.98749	IPR002734: Bacterial bifunctional deaminase-reductase, C-terminal	121237	1099589	chr_102	-	28836	31316
1099593	10.7456	10.8026	10.7609	10.9009	11.0289	11.1569	10.5275	11.0906	IPR007231: Nucleoporin interacting component	210827	1099593	chr_102	-	31300	35176
201307	10.1065	10.3584	10.4973	9.90961	10.0665	10.119	9.74915	10.0759		201307	201307	chr_102	-	43238	44293
184561	11.7397	11.8103	11.3101	11.8023	11.3247	11.6462	12.1744	12.413	IPR004837: Sodium/calcium exchanger membrane region	184561	184561	chr_102	-	47720	51058
1180988	11.9828	11.9467	11.7834	11.6457	11.8662	12.1509	10.9303	11.368	IPR000184: Bacterial surface antigen (D15)	56512	1180988	chr_102	-	63295	66666
1115230	10.834	10.3961	9.96098	10.1249	10.1174	10.9722	10.0334	10.204	IPR004147: ABC-1	56514	1115230	chr_102	-	70489	73253
1201574	9.21354	8.74023	8.81064	8.82185	8.53944	9.24392	8.54073	9.33482	IPR000169: Peptidase, cysteine peptidase active site	184622	1201574	chr_102	-	73407	76183
1141431	9.59994	9.42771	8.38024	9.47165	10.1041	9.76991	8.27204	9.53968		210854	1141431	chr_102	-	77760	79278
1115240	9.05973	8.23439	8.18425	8.32336	8.87712	8.36689	8.16055	8.22218	IPR004695: C4-dicarboxylate transporter/malic acid transport protein	53723	1115240	chr_102	-	79984	81822
1130698	7.33613	8.5392	8.82892	8.29545	8.23189	7.29085	9.21424	9.51234	IPR001810: Cyclin-like F-box	184665	1130698	chr_102	-	88522	90696
1130700	7.0708	6.84813	6.8924	7.49995	7.60596	7.27336	6.08394	6.88912		41481	1130700	chr_102	-	94922	95759
1161411	9.85375	9.21493	9.23904	9.43156	9.51022	9.40419	8.83704	8.57415		126623	1161411	chr_102	-	96093	97038
1169861	13.1869	13.3656	12.8278	13.17	14.062	14.1562	12.5802	13.1587	IPR001380: Ribosomal protein L13e	56519	1169861	chr_102	-	100142	103793
1181004	8.25681	7.46847	7.16626	7.44575	8.12448	7.94582	7.34401	8.27387	IPR013325: RNA polymerase sigma factor, region 2	185508	1181004	chr_102	-	109229	110406
1081473	13.1934	9.78389	9.92036	11.642	10.9321	12.4995	11.5365	10.6663	IPR006108: 3-hydroxyacyl-CoA dehydrogenase, C-terminal	210871	1081473	chr_102	-	115907	117009
1155893	8.62697	8.99612	8.80685	9.23198	9.41185	9.13076	8.79764	9.13325	IPR004598: Transcription factor Tfb2	185487	1155893	chr_102	-	127525	129482
1181012	10.6289	10.2646	9.87196	10.7774	10.5226	10.7312	10.1653	10.3553	IPR001901: Protein secE/sec61-gamma protein	184431	1181012	chr_102	-	131120	135737
1115286	11.1805	9.64028	9.93516	9.90303	9.97301	10.2887	9.87075	9.79555	IPR001608: Alanine racemase, N-terminal	135497	1115286	chr_102	-	155598	156656
1080805	10.0932	9.90592	10.5343	10.749	10.2395	9.82768	9.96015	9.72508	IPR000398: Thymidylate synthase, C-terminal	49219	1080805	chr_102	-	165133	168035
1141466	7.03287	8.66163	7.02259	7.79874	7.3881	7.28577	7.7964	10.62			1141466	chr_102	-	172646	173684
1080884	9.51694	9.82255	8.58071	8.59794	8.18049	9.73641	8.43127	9.93026		41506	1080884	chr_102	-	176332	177662
1155903	10.2373	10.3983	10.358	10.9279	10.401	10.0757	10.2082	10.4012		41507	1155903	chr_102	-	178754	183497
1181031	9.82504	9.48066	9.90339	8.75074	9.09358	9.3057	10.6234	9.81996	IPR000120: Amidase signature enzyme	210891	1181031	chr_102	-	195933	197927
1181032	6.9822	6.09742	5.76606	6.46672	6.36562	6.60451	7.38004	7.34414	IPR002524: Cation efflux protein	141231	1181032	chr_102	-	198730	200291
1201726	7.60209	7.08609	7.46289	7.97815	7.28247	7.12888	8.55954	8.16388	IPR002226: Catalase	41513	1201726	chr_102	-	200767	203053
1155909	10.7755	10.2952	9.97892	10.3396	10.4499	10.8333	10.0071	9.73081	IPR005654: AFG1-like ATPase	56526	1155909	chr_102	-	203619	205726
1130738	10.5301	11.035	10.3675	10.579	10.7028	11.3088	11.0495	11.3852	IPR001452: Src homology-3	53737	1130738	chr_102	-	206627	209102
1115323	11.0987	11.8335	11.7995	11.6082	11.5418	10.9249	11.4669	11.9167	IPR005062: SAC3/GANP/Nin1/mts3/eIF-3 p25	201372	1115323	chr_102	-	214360	216616
1201754	3.7845	3.56352	3.97045	4.3885	4.51974	4.02683	3.92125	4.0312		41519	1201754	chr_102	-	221921	223690
1161452	12.8247	12.3937	11.7984	11.4086	11.7062	12.7111	11.3009	11.4509		185605	1161452	chr_102	-	234114	236109
1169907	8.5916	8.27785	9.0164	10.3761	9.46623	8.03658	9.22712	7.86225	IPR002018: Carboxylesterase, type B	185301	1169907	chr_102	-	241753	244012
1081161	9.31828	9.33655	9.15677	9.93876	9.62765	9.73749	9.47265	9.3846		49232	1081161	chr_102	-	245107	247026
1099741	10.3985	10.3761	10.2934	10.6503	10.3728	10.6969	10.3392	10.3569	IPR003959: AAA ATPase, core	210910	1099741	chr_102	-	247783	249471
1115362	14.2715	9.14619	9.87079	11.3997	11.1316	8.72701	9.44307	8.61853	IPR013130: Ferric reductase-like transmembrane component, N-terminal	184932	1115362	chr_102	-	267170	269635
1099760	17.1129	9.09562	9.74224	12.1401	11.6692	8.30437	9.72002	8.60129	IPR001926: Pyridoxal phosphate-dependent enzyme, beta subunit	184767	1099760	chr_102	-	270280	272150
1161465	10.9978	10.8292	10.2621	10.1684	9.86862	11.4885	10.6668	10.8922	IPR009060: UBA-like	210921	1161465	chr_102	-	275248	278641
1115373	12.8743	11.1653	11.2509	13.4516	12.0218	12.437	13.1002	12.1658	IPR002198: Short-chain dehydrogenase/reductase SDR	201398	1115373	chr_102	-	279023	282428
1115381	13.9964	13.961	13.2304	13.1871	14.1118	14.1774	12.2333	13.0718	IPR000517: Ribosomal protein L30, core	201401	1115381	chr_102	-	285369	287148
1080454	12.0921	11.832	11.3497	12.0722	12.4599	12.7814	11.6136	11.8729	IPR000717: Proteasome component region PCI	210935	1080454	chr_102	-	288956	291642
1201806	10.4812	10.6843	10.2895	10.9939	10.671	11.1564	11.1648	11.3189	IPR000719: Protein kinase, core	210938	1201806	chr_102	-	292777	296026
1181065	8.00991	7.83402	7.42739	7.6952	7.67152	8.26852	8.49234	8.03835		41548	1181065	chr_102	-	309112	310251
1155930	9.81381	9.09282	9.81413	9.80334	8.99987	9.70259	10.9688	10.4797	IPR001128: Cytochrome P450	210944	1155930	chr_102	-	311167	313424
1181067	5.98505	6.09435	5.6546	5.48576	5.86524	6.77438	6.12202	6.63088	IPR008758: Peptidase S28	121842	1181067	chr_102	-	313989	315731
1161479	9.43674	8.67569	8.63532	9.38083	8.43734	9.20409	9.22302	8.49934	IPR006680: Amidohydrolase 1	184651	1161479	chr_102	-	320845	322566
1161480	12.2775	8.08064	8.42852	10.928	10.7076	13.2358	9.11608	9.46692	IPR001597: Aromatic amino acid beta-eliminating lyase/threonine aldolase	210951	1161480	chr_102	-	322992	329368
1161481	4.00281	6.52474	5.35426	4.17252	5.21931	4.8089	4.887	6.38713		41555	1161481	chr_102	-	331225	332579
1148926	5.09214	4.62712	5.16121	5.43579	5.89456	5.01824	6.08033	4.88816	IPR001138: Fungal transcriptional regulatory protein, N-terminal	41558	1148926	chr_102	-	337862	340349
1115413	9.40245	8.1905	8.59761	7.97326	8.73541	9.54019	10.4298	11.4016	IPR006076: FAD dependent oxidoreductase	185199	1115413	chr_102	-	341633	343350
1148928	1.4703	1.77324	1.78478	1.79055	1.07203	1.37601	1.54218	2.89649	IPR000719: Protein kinase, core	41560	1148928	chr_102	-	344060	345527
1115416	5.03575	3.30914	3.97205	5.92316	6.08939	6.92263	6.85648	7.96523	IPR006992: Amidohydrolase 2	185109	1115416	chr_102	-	346675	347860
1099815	3.29051	3.52066	3.8256	4.24035	4.28576	4.98032	4.84957	5.70918		41563	1099815	chr_102	-	349759	351131
1181077	3.44346	4.89138	5.36462	5.96969	6.80498	3.21903	4.33465	4.26097	IPR002347: Glucose/ribitol dehydrogenase	185564	1181077	chr_102	-	359951	361125
1115426	3.09002	5.00543	6.65336	6.00584	6.81412	3.26048	4.8918	3.59441		41568	1115426	chr_102	-	363828	365610
1130788	2.88067	3.59947	4.87612	4.51607	4.22616	3.05529	5.03777	3.6277	IPR003031: Delta crystallin	185353	1130788	chr_102	-	366322	367780
1155943	5.18508	6.31516	7.65929	5.1271	6.87097	5.2491	8.4605	7.10178	IPR000209: Peptidase S8 and S53, subtilisin, kexin, sedolisin	41573	1155943	chr_102	-	375272	376825
1080578	2.17814	2.08851	2.82858	2.3584	2.56414	1.64205	3.54449	3.79853		41574	1080578	chr_102	-	377263	379317
1169957	9.80129	7.63299	9.04101	9.23501	7.7524	8.35151	7.95402	7.56634	IPR003006: Immunoglobulin/major histocompatibility complex, conserved site	185571	1169957	chr_102	-	387886	389340
1201897	8.92902	10.0846	11.9	12.1589	9.78559	8.49025	9.99844	8.1347	IPR008146: Glutamine synthetase, catalytic region	49256	1201897	chr_102	-	389540	391233
1201908	10.2208	10.0949	11.4742	11.7757	9.9406	9.96957	10.4981	9.54817	IPR001138: Fungal transcriptional regulatory protein, N-terminal	49260	1201908	chr_102	-	396240	398244
1099846	8.90581	10.3403	10.7425	10.2195	9.86238	8.42795	10.0611	10.5459		185606	1099846	chr_102	-	398622	400119
1115454	4.59636	6.59118	6.40926	5.02556	4.65864	3.57735	7.31376	8.53315	IPR015880: Zinc finger, C2H2-like	41585	1115454	chr_102	-	401201	403641
1115456	4.86941	8.14909	7.84856	5.25714	6.08443	5.18893	8.43721	9.53443	IPR000209: Peptidase S8 and S53, subtilisin, kexin, sedolisin	41587	1115456	chr_102	-	404496	407543
1099854	5.89944	7.06669	6.56698	7.31735	6.64615	5.92132	7.25732	7.94693	IPR011701: Major facilitator superfamily MFS-1	140802	1099854	chr_102	-	407889	409403
1115461	6.74355	6.58341	6.62026	6.31317	6.73999	6.42313	8.10785	7.02429	IPR007312: Phosphoesterase	56545	1115461	chr_102	-	410070	411446
1161498	10.7404	11.1201	10.6052	11.255	11.8043	11.4864	10.0904	10.802	IPR001623: Heat shock protein DnaJ, N-terminal	201439	1161498	chr_102	-	412177	413813
1181096	10.6131	10.7109	10.7848	11.5601	11.0827	11.1555	10.7561	10.4552	IPR000504: RNA recognition motif, RNP-1	210968	1181096	chr_102	-	414655	416350
1201932	6.46439	7.14179	10.4397	10.264	9.34509	5.59208	9.19529	8.18241	IPR005828: General substrate transporter	210974	1201932	chr_102	-	418800	420844
1201933	5.61309	6.34502	9.06033	7.82916	8.00468	5.19734	7.1458	6.83955	IPR001412: Aminoacyl-tRNA synthetase, class I, conserved site	41595	1201933	chr_102	-	421288	422720
123645	13.6669	12.579	12.6515	11.073	10.5767	12.2004	11.0411	11.4176	IPR000182: GCN5-related N-acetyltransferase	123645	123645	chr_102	-	438360	440693
1148964	8.61511	8.56975	8.66899	8.66847	8.36672	8.44527	8.63914	8.65161	IPR006153: Sodium/hydrogen exchanger	41602	1148964	chr_102	-	441086	445480
1148965	4.61178	8.58641	7.10296	6.02201	6.4986	4.48036	7.2457	8.5948	IPR011545: DNA/RNA helicase, DEAD/DEAH box type, N-terminal	128711	1148965	chr_102	-	447846	453668
1099883	8.24616	8.54549	8.63487	10.1426	9.75584	8.68931	8.60002	8.67685	IPR001764: Glycoside hydrolase, family 3, N-terminal	210981	1099883	chr_102	-	456950	459691
1099887	9.52583	8.91796	8.92615	7.43839	8.29073	8.9619	9.06573	10.0938	IPR000111: Glycoside hydrolase, clan GH-D	41606	1099887	chr_102	-	460358	462905
1080879	11.3183	11.3775	11.4153	11.1777	10.9004	11.2453	10.2083	11.0269	IPR004841: Amino acid permease-associated region	210989	1080879	chr_102	-	471617	473617
1115499	9.02819	9.20998	9.17569	9.4845	9.62111	9.08156	8.2501	8.73934	IPR002113: Adenine nucleotide translocator 1	184977	1115499	chr_102	-	474994	476473
1155967	8.82652	9.05161	9.16933	9.28844	8.73182	8.79659	8.9193	9.09453	IPR003959: AAA ATPase, core	41612	1155967	chr_102	-	477438	481664
41614	2.41604	2.39061	3.06044	1.98483	2.54766	1.77137	2.07848	1.85379	IPR003817: Phosphatidylserine decarboxylase-related	41614	41614	chr_102	-	482139	483443
1115507	8.49906	10.7748	9.74465	9.15542	9.75589	9.40953	9.47184	9.89138		210994	1115507	chr_102	-	487887	489842
1099903	5.92132	6.67504	6.71468	6.6242	7.1016	5.82862	7.12928	9.79091	IPR014030: Beta-ketoacyl synthase, N-terminal	41618	1099903	chr_102	-	490351	501905
1099906	11.5332	11.9781	11.3437	11.8043	11.6749	12.5566	11.6003	12.0896	IPR007632: Protein of unknown function DUF590	56552	1099906	chr_102	-	508071	510911
1099911	6.70468	5.10202	4.9683	6.35888	5.99097	6.11624	5.95078	6.32447	IPR001138: Fungal transcriptional regulatory protein, N-terminal	184613	1099911	chr_102	-	513715	515050
1141543	13.5883	13.5827	11.9657	12.6284	12.3146	13.8971	12.558	14.1064	IPR001202: WW/Rsp5/WWP	53774	1141543	chr_102	-	516808	518222
1002607	11.4182	11.4645	11.0428	11.2128	11.1136	12.043	11.0395	11.6187	IPR004837: Sodium/calcium exchanger membrane region	184679	1002607	chr_102	-	519351	522479
1081487	5.14826	3.93514	4.82989	5.26595	4.20679	4.55554	5.01351	4.13941	IPR006094: FAD linked oxidase, N-terminal	185022	1081487	chr_102	-	534959	536820
1181125	7.27635	8.42334	8.56788	8.75529	7.79742	7.67711	8.53092	8.9717	IPR013830: Esterase, SGNH hydrolase-type	184668	1181125	chr_102	-	539366	541131
1181127	11.3196	11.8621	11.6636	10.3189	10.5952	10.8728	11.7326	12.1371			1181127	chr_102	-	544513	545698
1141551	13.1771	14.3017	16.2325	15.3563	14.7092	13.134	16.2882	15.2278		56553	1141551	chr_102	-	546810	548064
1161533	8.73879	7.14426	8.33383	12.7425	9.2403	8.10167	8.59229	8.26009	IPR011150: Cutinase, monofunctional	41640	1161533	chr_102	-	565180	566736
1080687	10.3612	9.01163	8.63166	8.87233	8.18777	10.6245	8.76738	9.31301	IPR001830: Glycosyl transferase, family 20	211004	1080687	chr_102	-	567797	569440
1099926	9.30451	9.8466	9.438	9.21593	9.40313	9.5358	9.08679	8.92095		211007	1099926	chr_102	-	569872	571488
1141556	11.0505	12.2099	12.0792	12.6351	11.7328	11.3091	12.2445	12.3064		143749	1141556	chr_102	-	572067	573413
1161535	9.2208	9.28037	9.41203	8.85466	8.79595	9.01447	8.7949	9.00486		184571	1161535	chr_102	-	575237	576262
1115536	10.5298	10.9336	10.8757	11.3458	10.9372	11.145	11.3246	11.572	IPR000719: Protein kinase, core	211010	1115536	chr_102	-	577258	579698
1115539	10.2984	10.2412	9.84163	13.1671	11.8673	10.2492	10.1838	10.5383	IPR001199: Cytochrome b5	211015	1115539	chr_102	-	582930	584716
1161540	9.78052	9.97467	10.0418	9.37765	8.99773	9.456	9.71734	9.94446	IPR001806: Ras GTPase	53784	1161540	chr_102	-	585624	586987
1148992	8.18681	7.30616	6.87888	6.20257	6.46775	9.32449	6.38544	6.54056	IPR001757: ATPase, P-type, K/Mg/Cd/Cu/Zn/Na/Ca/Na/H-transporter	185327	1148992	chr_102	-	593069	596851
1099941	6.32819	6.30827	6.34996	5.27331	5.26696	6.97591	5.83714	6.17741	IPR003042: Aromatic-ring hydroxylase	185425	1099941	chr_102	-	597414	598934
1161544	11.6096	12.0147	12.078	10.3556	10.2987	11.6428	11.6538	12.3014		201495	1161544	chr_102	-	600648	602515
41656	6.57186	8.84236	6.73345	4.63278	5.04565	5.44739	5.61382	7.16129	IPR001138: Fungal transcriptional regulatory protein, N-terminal	41656	41656	chr_102	-	604387	605441
1161545	9.49838	8.4401	8.44023	8.00629	8.15292	9.29286	8.19742	7.90897	IPR009002: FMN-binding split barrel, related	201497	1161545	chr_102	-	605932	606832
1099943	10.7273	10.3507	10.4301	9.83618	10.0952	10.0956	9.53257	9.70764		41658	1099943	chr_102	-	607619	608943
1099945	11.337	11.4063	12.032	11.8493	11.2667	11.0624	11.3255	10.9425	IPR000407: Nucleoside phosphatase GDA1/CD39	53788	1099945	chr_102	-	609120	612036
1161548	8.65655	7.99229	8.43823	7.54765	7.48548	7.32134	7.57419	7.65779	IPR010256: Rh-like protein/ammonium transporter	184548	1161548	chr_102	-	613466	615184
1115557	10.2832	8.84538	7.97821	6.39127	7.71627	8.80773	6.54581	6.64568		41662	1115557	chr_102	-	619132	622196
1181150	4.66587	1.53917	1.21916	2.50332	0.993136	3.29705	0.985983	1.10488			1181150	chr_102	-	623567	624086
1161552	11.5823	11.3745	10.0669	9.27582	9.74772	11.5182	9.04507	9.56911	IPR000425: Major intrinsic protein	125829	1161552	chr_102	-	626062	627318
1155990	14.7161	12.3719	14.9753	13.5979	13.134	14.8464	15.5819	14.8409	IPR015366: Peptidase S53, propeptide	211032	1155990	chr_102	-	630372	632533
1149001	5.21538	5.01581	5.43302	3.69992	4.04222	4.32183	5.25583	4.65549			1149001	chr_102	-	634341	637215
1130878	1.2021	1.28367	1.55473	1.49037	2.12976	1.0253	1.83499	1.77265			1130878	chr_102	-	647121	647529
1181156	13.7419	13.7164	12.6764	11.2916	12.8555	13.997	10.7555	11.6283	IPR001092: Basic helix-loop-helix dimerisation region bHLH	185540	1181156	chr_102	-	648682	650274
41670	6.35243	5.61155	5.46235	4.49551	5.56041	6.0164	5.35162	5.26392		41670	41670	chr_102	-	652071	652722
1161557	9.10246	8.66743	8.6094	9.66688	9.13082	8.67653	8.40787	8.69954	IPR008030: NmrA-like	184541	1161557	chr_102	-	653749	654979
1099968	8.43079	8.04735	7.87177	6.82286	7.11589	7.9835	8.06838	9.13331	IPR008266: Tyrosine protein kinase, active site	53793	1099968	chr_102	-	656247	658160
1181161	8.91377	9.1743	9.813	9.81303	9.77122	9.38631	8.92112	8.94153		201516	1181161	chr_102	-	669123	670199
1141585	7.63192	11.1509	7.65918	10.402	9.39783	7.34604	7.59338	10.2327	IPR000254: Cellulose-binding region, fungal	53797	1141585	chr_102	-	676245	677719
1170058	6.18981	4.81983	6.51702	4.52919	5.00274	5.60414	6.95241	6.73937			1170058	chr_102	-	683794	684234
1161570	6.25473	5.78961	5.27062	5.49344	4.64541	5.96791	3.27974	5.06151	IPR002594: Glycoside hydrolase, family 12	211053	1161570	chr_102	-	697333	698503
1170062	2.29137	1.89954	1.11991	1.63476	1.74153	2.05878	1.98163	1.19028	IPR000209: Peptidase S8 and S53, subtilisin, kexin, sedolisin	41685	1170062	chr_102	-	700110	700817
1080396	5.25485	5.85306	4.40229	4.67889	4.33771	5.77127	4.99859	6.95227		139549	1080396	chr_102	-	704186	706126
1141589	12.4991	11.889	10.9298	11.2855	10.8092	11.711	11.1642	11.6325	IPR002860: BNR repeat	49311	1141589	chr_102	-	708469	709885
1170069	0	0	0	0	0	0	0	0		41691	1170069	chr_102	-	714004	714793
41692	0	0	0	0	0	0	0	0		41692	41692	chr_102	-	715818	716414
137040	0	0	0	0	0	0	0	0		137040	137040	chr_102	-	719670	720288
1099994	9.36996	8.11543	9.36264	8.93317	8.44989	9.50899	9.66001	9.77551	IPR015590: Aldehyde dehydrogenase	56568	1099994	chr_102	-	723322	724883
1130911	6.39376	5.64352	5.02179	4.5577	5.38621	5.64382	5.21963	7.74893	IPR006593: Cytochrome b561 / ferric reductase transmembrane	134460	1130911	chr_102	-	730443	731901
1115604	6.73248	6.87181	7.50589	7.71846	7.48407	6.86983	8.85019	9.56331	IPR011701: Major facilitator superfamily MFS-1	41702	1115604	chr_102	-	733773	735596
1080372	2.47113	2.10358	2.29232	2.99558	2.20139	1.95201	1.71051	2.06252			1080372	chr_102	-	737454	738028
41704	4.11025	3.82998	4.16788	4.23592	3.4409	3.41978	3.90395	3.87869	IPR001810: Cyclin-like F-box	41704	41704	chr_102	-	739304	740110
1100008	10.7597	9.17031	11.4785	11.5628	10.7061	10.2808	11.7298	10.7813	IPR000172: Glucose-methanol-choline oxidoreductase, N-terminal	53801	1100008	chr_102	-	740416	742428
1115620	12.3333	7.78525	8.95534	8.442	8.05141	10.7077	9.95643	11.0587		53802	1115620	chr_102	-	756299	759060
1115623	8.55387	9.1175	9.07872	8.4788	8.52339	8.4647	9.65571	9.93436	IPR001650: DNA/RNA helicase, C-terminal	211065	1115623	chr_102	-	763208	767868
53805	10.659	10.3983	10.1584	11.168	10.6712	11.3766	10.449	10.3731	IPR011616: bZIP transcription factor, bZIP-1	53805	53805	chr_102	-	768930	770684
1156014	10.2487	9.40165	8.91033	9.32874	9.28253	10.1812	9.5618	9.22983	IPR007632: Protein of unknown function DUF590	211068	1156014	chr_102	-	771818	774664
1141600	8.11207	7.20052	7.35592	7.34941	7.43261	7.83588	7.0623	7.19631	IPR000182: GCN5-related N-acetyltransferase	185118	1141600	chr_102	-	775112	776090
1115630	9.82444	9.61821	9.51078	10.3671	9.84492	10.1559	9.69467	9.70198	IPR000237: GRIP		1115630	chr_102	-	776112	777822
41716	6.71005	6.53443	6.0259	7.8167	7.18388	7.95816	6.78381	7.38018		41716	41716	chr_102	-	779508	780168
201546	16.5302	14.8463	12.6381	14.6094	13.7876	16.1764	13.4162	13.4924		201546	201546	chr_102	-	791998	793175
1156018	10.6314	8.7411	10.057	8.62388	8.52858	9.63628	10.8489	9.92113	IPR011701: Major facilitator superfamily MFS-1	124027	1156018	chr_102	-	797017	798877
1100035	10.6935	10.3678	10.9661	9.86543	9.93314	10.6421	11.1468	11.3826		211076	1100035	chr_102	-	799374	801038
1156020	9.20287	9.39588	9.75298	8.42817	8.99058	9.04563	10.5308	10.7433	IPR002401: Cytochrome P450, E-class, group I	41723	1156020	chr_102	-	801634	803575
1170103	2.33669	4.24915	4.91318	2.19561	2.45924	2.18456	6.30692	10.0154			1170103	chr_102	-	806805	807075
1100041	11.029	10.9027	10.7451	10.6327	10.9569	11.1047	10.6353	10.5981	IPR004000: Actin/actin-like	211078	1100041	chr_102	-	808132	811043
1141610	8.06313	8.11368	8.3009	7.74897	7.78061	7.53474	7.73075	7.79175	IPR013959: DASH complex, subunit Dad4		1141610	chr_102	-	811436	811890
1141613	12.949	12.6134	12.2171	12.8086	12.8689	13.1112	12.6946	13.0809	IPR002097: Profilin/allergen	53811	1141613	chr_102	-	815399	816500
1181204	9.82437	9.37498	9.23868	10.3356	9.84738	10.0115	9.84288	9.52835	IPR011545: DNA/RNA helicase, DEAD/DEAH box type, N-terminal	211092	1181204	chr_102	-	820826	826801
185119	7.50141	6.645	6.97409	7.86477	7.59387	7.41743	7.53084	6.9905	IPR000253: Forkhead-associated	185119	185119	chr_102	-	828038	828529
1115661	8.23402	8.67179	8.35008	8.04324	8.21469	7.92579	8.43852	8.56404	IPR006090: Acyl-CoA oxidase/dehydrogenase, type 1	185570	1115661	chr_102	-	834000	835428
184872	4.19066	3.74001	5.23637	4.78784	4.36647	3.72987	7.17729	6.47825	IPR000250: Peptidase G1, eqolisin	184872	184872	chr_102	-	835698	836537
1149043	8.79489	8.53576	8.32512	8.63661	8.9427	8.60388	8.53286	9.11287	IPR013217: Methyltransferase type 12	49331	1149043	chr_102	-	838236	839369
1115666	11.5284	10.8681	10.991	12.7434	12.6765	11.7435	10.4915	11.3629	IPR000581: Dihydroxy-acid and 6-phosphogluconate dehydratase		1115666	chr_102	-	839608	842074
1161609	9.1824	7.97749	8.00767	7.95075	7.90684	9.07631	7.67156	8.10592	IPR006076: FAD dependent oxidoreductase	185509	1161609	chr_102	-	850148	851525
1181212	11.0713	9.39668	8.83145	9.44746	8.82465	10.6238	9.09089	8.84291		41738	1181212	chr_102	-	853996	855600
1161611	6.28434	6.01037	5.74591	5.47238	5.9671	5.28983	6.00787	6.94441	IPR003042: Aromatic-ring hydroxylase	41739	1161611	chr_102	-	856016	858218
1156031	11.5242	9.82937	9.03717	10.3932	10.1057	10.7164	10.0429	9.97282	IPR005847: Dihydroorotase region		1156031	chr_102	-	862942	864964
1202318	9.31408	8.70562	8.77058	9.82784	9.34886	8.75014	8.30386	8.17961	IPR009737: Sucraseferredoxin-like		1202318	chr_102	-	872597	874065
211108	9.05123	9.03769	8.87457	8.95505	9.09351	9.49178	9.08837	9.19138	IPR003675: Abortive infection protein	211108	211108	chr_102	-	874914	876267
1080565	6.33173	6.1645	6.69541	6.48764	6.01125	5.73435	6.32843	5.33868	IPR013032: EGF-like region, conserved site	184692	1080565	chr_102	-	879415	881455
185006	3.47081	3.48651	4.40489	4.65649	2.98736	3.29062	3.61079	3.21412	IPR016040: NAD(P)-binding	185006	185006	chr_102	-	881710	882762
1115692	7.53165	7.83357	7.99764	6.85877	7.29672	6.69527	7.56181	7.38922	IPR001810: Cyclin-like F-box	185070	1115692	chr_102	-	883489	885549
184680	6.87565	6.36596	6.64487	5.58177	6.18985	5.39865	7.17726	6.4034	IPR005474: Transketolase, N-terminal	184680	184680	chr_102	-	890979	893224
1003076	3.72217	6.99439	6.64103	5.41289	6.19047	3.34277	5.52293	4.95684		41753	1003076	chr_102	-	900247	901859
1100101	4.63598	8.68789	8.61884	6.5729	7.71524	4.81127	7.26548	6.91664	IPR011701: Major facilitator superfamily MFS-1	185357	1100101	chr_102	-	904839	906662
1156043	11.0871	11.4799	10.8725	10.6795	10.3686	10.856	11.2635	11.1807	IPR011547: Sulphate transporter	41758	1156043	chr_102	-	914881	916469
1161629	9.4583	8.95057	8.68909	9.23188	9.08453	9.2439	9.02028	8.56235		41759	1161629	chr_102	-	916768	918024
1181233	5.49189	5.51588	5.76355	5.44673	5.24123	4.88495	6.30473	4.90235		41760	1181233	chr_102	-	918288	919974
1181235	9.1573	9.56846	9.43437	9.96085	10.4131	10.0645	8.50343	9.08628	IPR011545: DNA/RNA helicase, DEAD/DEAH box type, N-terminal	41762	1181235	chr_102	-	925842	928160
1115726	6.77869	6.9469	7.18458	7.73281	7.95317	6.68656	6.93103	6.77782	IPR003042: Aromatic-ring hydroxylase	41763	1115726	chr_102	-	929538	930951
41765	10.9407	11.6559	10.8145	11.3169	11.4655	11.3171	11.3804	11.1271	IPR003864: Protein of unknown function DUF221	41765	41765	chr_102	-	932986	935987
1115731	10.6831	11.2098	11.459	10.7391	10.5917	10.4748	11.095	11.5438		211114	1115731	chr_102	-	942881	945216
1115737	10.3789	10.4332	10.67	11.3366	10.8955	10.9344	10.9754	10.843		56582	1115737	chr_102	-	954832	959892
1100135	8.69643	8.43475	8.55074	8.89012	9.50316	9.36348	8.29531	8.66547		184611	1100135	chr_102	-	960807	964563
1115748	9.04193	9.0292	8.83436	10.0627	9.75876	9.57478	9.25975	8.85687	IPR001650: DNA/RNA helicase, C-terminal	185630	1115748	chr_102	-	970926	973561
1130991	8.17807	8.21421	8.27545	8.6542	8.36567	7.5433	8.16382	8.02522	IPR000467: D111/G-patch	49353	1130991	chr_102	-	976708	977526
1141637	13.124	12.5475	11.953	12.0033	12.1914	12.9395	11.5065	11.8877	IPR001509: NAD-dependent epimerase/dehydratase	56583	1141637	chr_102	-	979236	980869
1115759	5.78015	9.09198	7.62122	8.3542	7.72468	5.63721	8.68198	8.9352	IPR001128: Cytochrome P450	185000	1115759	chr_102	-	983003	985346
1202457	5.92245	9.60846	7.52379	8.18387	7.31991	5.73276	7.89276	6.88069	IPR001128: Cytochrome P450	184769	1202457	chr_102	-	985727	987550
1202461	11.0763	10.9989	10.7352	11.4607	11.2717	11.5079	11.2247	11.1336		184646	1202461	chr_102	-	989188	992072
1115767	11.4923	11.1486	11.2993	11.1501	11.0819	10.9328	10.4556	10.5076	IPR005679: Ribosomal protein S12, bacterial-type	185619	1115767	chr_102	-	994876	996066
1003232	9.4517	10.116	10.3647	9.89488	9.58389	9.50333	9.95193	10.0956			1003232	chr_102	-	997367	998013
1170170	9.16972	9.82006	9.71289	10.2381	9.98288	10.0915	10.4217	10.3759		184967	1170170	chr_102	-	998164	999045
1202478	11.1557	10.7553	10.4098	11.1544	10.5266	11.3769	10.3319	10.4337	IPR006204: GHMP kinase	211137	1202478	chr_102	-	1012047	1014001
1141650	7.65847	7.41428	6.61447	7.28291	6.97068	8.25863	6.91892	6.80397			1141650	chr_102	-	1014217	1014595
1100181	9.80589	10.0363	9.86363	10.1381	9.84188	10.0577	9.69635	9.69755	IPR001807: Chloride channel, voltage gated	184862	1100181	chr_102	-	1022892	1026072
1115790	9.63703	9.60406	9.46093	9.97047	9.68228	10.4529	9.33149	9.07404	IPR008839: Mitochondrial distribution and morphology family 33, fungi	185280	1115790	chr_102	-	1029595	1031309
1141660	10.7818	10.4724	10.5903	10.7271	10.1442	10.9099	10.9375	10.9777	IPR000612: Protein of unknown function UPF0057	184678	1141660	chr_102	-	1031551	1032516
1161667	11.5434	11.3583	11.9357	10.8453	10.8964	11.4225	12.3993	12.0383	IPR006047: Glycosyl hydrolase, family 13, catalytic region	211162	1161667	chr_102	-	1046566	1049467
1141671	7.21848	8.79281	6.95084	8.85637	8.84368	7.46947	6.99089	7.47385	IPR000743: Glycoside hydrolase, family 28	211163	1141671	chr_102	-	1049943	1052073
1181274	6.76035	6.88217	7.18309	6.70678	7.12731	6.7574	7.60468	7.81748		49373	1181274	chr_102	-	1053433	1054332
1156074	6.29169	7.61663	7.60282	7.27727	7.57157	6.70124	8.86255	8.67309	IPR012939: Glycosyl hydrolase 92	41807	1156074	chr_102	-	1056999	1059617
1161671	6.74735	5.5466	7.29906	9.23224	8.92748	5.77357	6.80489	4.96612	IPR005146: B3/B4 tRNA-binding domain	41808	1161671	chr_102	-	1062086	1062832
1131023	-0.159731	-0.261639	0.0902286	-0.359089	-0.363809	-0.359922	0.477382	-0.349771		41814	1131023	chr_102	-	1081617	1081970
1161674	7.2525	8.89444	8.70203	10.1277	9.8447	7.03555	8.13831	7.90437	IPR002022: Pectate lyase/Amb allergen	41815	1161674	chr_102	-	1082984	1085003
211172	12.6402	9.78487	11.8897	12.438	12.1631	11.0411	11.613	12.1859	IPR000771: Ketose-bisphosphate aldolase, class-II	211172	211172	chr_102	-	1089406	1090272
1100218	13.3983	10.9791	11.974	13.9626	13.3596	11.9537	11.6565	12.6457	IPR006183: 6-phosphogluconate dehydrogenase	185646	1100218	chr_102	-	1090471	1091917
1141680	8.70145	9.64317	10.1859	9.4577	9.65976	11.8114	10.6342	10.7707	IPR001841: Zinc finger, RING-type	53846	1141680	chr_102	-	1100597	1102258
1156083	10.2619	10.6664	10.6754	10.8904	10.3202	10.4885	10.676	11.1265	IPR011701: Major facilitator superfamily MFS-1	49380	1156083	chr_102	-	1110316	1112441
184612	10.187	10.2168	9.58347	10.501	10.0224	10.7915	10.3879	10.7965	IPR005522: Inositol polyphosphate kinase	184612	184612	chr_102	-	1113676	1117894
1131037	1.77145	1.60704	2.41509	2.8658	1.21075	1.22622	1.68836	2.72843		41828	1131037	chr_102	-	1126061	1127401
1141688	11.8776	14.0849	15.5192	12.3313	14.9396	12.7764	16.4142	15.1673	IPR001461: Peptidase A1	201655	1141688	chr_102	-	1145470	1147093
1115846	10.3346	9.96201	9.87863	10.0894	10.1742	10.7048	10.8757	10.8615	IPR001138: Fungal transcriptional regulatory protein, N-terminal	184609	1115846	chr_102	-	1147863	1151582
1181297	8.5039	8.28846	7.85322	8.26593	8.71622	9.15762	8.82774	9.19735		185664	1181297	chr_102	-	1152700	1154695
1170221	4.17377	4.98162	4.78429	5.0759	4.74651	4.72081	5.04882	5.91031		185059	1170221	chr_102	-	1156616	1157731
53856	11.6296	11.2653	11.1611	11.5498	11.2062	12.0286	11.5982	11.4691	IPR014045: Protein phosphatase 2C, N-terminal	53856	53856	chr_102	-	1161585	1163375
1156092	11.131	10.8021	10.5223	11.2682	10.9674	11.1908	10.6914	10.8212	IPR002130: Peptidyl-prolyl cis-trans isomerase, cyclophilin-type	184712	1156092	chr_102	-	1164574	1169454
1181302	6.33448	6.50365	6.96573	7.14841	6.62691	6.09027	6.92148	6.78583	IPR013217: Methyltransferase type 12	41845	1181302	chr_102	-	1176158	1176910
1170228	9.84568	10.1378	9.58612	11.2118	10.8066	10.4104	10.4691	10.3665		53858	1170228	chr_102	-	1187404	1190445
1156097	6.23749	8.27817	7.45565	7.42696	7.02433	5.69069	7.47863	8.56007	IPR000719: Protein kinase, core	41849	1156097	chr_102	-	1192141	1193891
1156100	9.35109	8.99769	9.10932	9.6325	9.057	9.00659	8.78381	8.49		211207	1156100	chr_102	-	1200194	1201814
1131062	10.9005	10.8927	10.649	10.924	10.9002	10.8718	10.3627	10.4704	IPR000504: RNA recognition motif, RNP-1	201684	1131062	chr_102	-	1204129	1205516
1181313	10.275	9.88443	9.83685	10.183	9.79987	10.4171	10.0472	10.3772	IPR001841: Zinc finger, RING-type	211217	1181313	chr_102	-	1206853	1208107
1181314	10.7899	10.8346	10.876	10.4355	10.9476	11.0754	10.1264	10.4435	IPR001680: WD40 repeat	122980	1181314	chr_102	-	1208625	1210530
1161711	8.0177	8.25408	7.91987	7.45432	8.48851	7.98202	6.79885	8.03733		184867	1161711	chr_102	-	1216332	1217099
1149135	10.8088	10.5678	10.5396	11.0663	10.7747	11.1135	11.6512	11.0097	IPR000225: Armadillo	56607	1149135	chr_102	-	1217763	1219810
1181320	8.60214	8.54415	9.40282	9.80355	9.55959	8.26348	10.0604	8.58061		184740	1181320	chr_102	-	1227306	1228541
1170245	2.20406	2.7743	2.56533	3.328	1.54363	1.56094	2.53655	2.8011	IPR002110: Ankyrin		1170245	chr_102	-	1230076	1230444
184506	2.89503	3.55816	3.18822	3.54991	3.64302	2.96087	3.83322	3.73191	IPR002110: Ankyrin	184506	184506	chr_102	-	1230500	1230745
135561	4.05189	4.55768	4.26071	4.87543	4.36621	4.24739	4.73135	5.06068		135561	135561	chr_102	-	1231102	1231915
1141709	6.11143	6.19858	6.71846	5.9931	5.40258	5.52982	5.80356	5.17953			1141709	chr_102	-	1234704	1234956
1161716	8.24509	7.29693	7.53147	7.91087	7.02974	7.51715	7.05083	6.90556		184754	1161716	chr_102	-	1235994	1237483
1181324	9.4934	9.62405	9.66018	9.71976	10.1104	9.65993	9.31459	9.65578		127881	1181324	chr_102	-	1240362	1241172
127656	7.81325	8.03684	8.07537	9.79803	9.06949	8.3461	8.72851	7.90946	IPR002048: Calcium-binding EF-hand	127656	127656	chr_102	-	1243926	1244540
1181328	6.64013	6.21641	5.90067	6.48149	6.03557	7.25578	6.45055	8.75317		49404	1181328	chr_102	-	1249102	1249775
41869	4.24249	2.91105	3.05983	4.26732	3.86578	3.84244	4.20502	2.63263		41869	41869	chr_102	-	1254742	1255931
1131081	5.39496	5.02352	5.51999	5.58541	5.15901	4.73128	6.40368	6.53683			1131081	chr_102	-	1256861	1258405
1003642	12.5133	12.5094	12.53	12.2934	12.2136	12.6154	12.0781	12.0943	IPR000504: RNA recognition motif, RNP-1	41873	1003642	chr_102	-	1271962	1274685
1115917	10.5966	10.6376	10.5178	10.8045	10.5254	10.9774	10.558	10.8889	IPR005024: Snf7	201712	1115917	chr_102	-	1274963	1276623
1202726	6.51965	6.83789	7.67104	6.70318	5.61686	6.04612	7.42583	10.1856	IPR010520: Protein of unknown function DUF1100, hydrolase-like	185208	1202726	chr_102	-	1283175	1285003
41880	10.5124	10.6163	11.3819	10.9123	10.4034	10.1935	10.5433	10.843	IPR006076: FAD dependent oxidoreductase	41880	41880	chr_102	-	1288759	1291503
1141731	10.3128	9.79795	10.3686	10.4684	10.0644	10.3788	10.063	9.40655		41882	1141731	chr_102	-	1300096	1301430
1181341	9.38084	8.51332	8.89348	13.5389	12.736	8.8033	9.85705	8.9647	IPR002347: Glucose/ribitol dehydrogenase	185306	1181341	chr_102	-	1301686	1302799
1115935	10.0535	11.239	11.1775	10.7402	10.3145	11.1351	10.9468	11.7298		41887	1115935	chr_102	-	1308517	1310715
1100335	9.33622	8.87017	8.3859	9.67719	9.13345	9.5791	9.54336	8.76485	IPR003653: Peptidase C48, SUMO/Sentrin/Ubl1	184530	1100335	chr_102	-	1315275	1319188
1100339	9.81209	10.2539	10.2374	9.51069	9.89565	9.78351	9.31497	9.84845	IPR000326: Phosphatidic acid phosphatase type 2/haloperoxidase	185579	1100339	chr_102	-	1319416	1321608
1003723	9.49383	8.75354	8.9143	7.59449	8.00666	8.63626	8.0557	8.07456	IPR013958: DASH complex, subunit Dad1	41891	1003723	chr_102	-	1325808	1326652
184563	8.39048	8.40807	7.98684	6.74202	7.88333	8.34456	7.87826	9.22057		184563	184563	chr_102	-	1331010	1331267
1181350	8.50529	8.94082	8.64871	7.40495	9.02185	7.72349	8.11332	9.11887	IPR011761: ATP-grasp fold	49420	1181350	chr_102	-	1335617	1336982
1181351	12.1933	11.0914	12.2179	10.2207	9.75006	10.1794	11.7842	12.5309	IPR000873: AMP-dependent synthetase and ligase	184942	1181351	chr_102	-	1340441	1342509
41898	9.40635	7.40862	9.02464	7.8751	7.20495	7.49176	9.45036	10.2177		41898	41898	chr_102	-	1342755	1343545
1141738	9.15974	9.27381	10.4614	7.91193	7.97492	7.32289	8.97182	9.02833			1141738	chr_102	-	1356731	1357006
1161745	11.118	9.07663	11.543	12.0126	11.1359	10.7425	11.4457	9.56541		184760	1161745	chr_102	-	1362809	1364168
1141739	9.63506	10.1254	10.9395	9.48785	10.0708	9.29017	10.8399	11.415	IPR002198: Short-chain dehydrogenase/reductase SDR	185434	1141739	chr_102	-	1367556	1368764
1141741	9.36082	13.8155	12.682	8.89729	10.0655	8.71347	12.2597	12.334		53882	1141741	chr_102	-	1369309	1370154
1156125	8.77605	8.49	8.0506	8.09603	7.87594	7.71727	7.87988	7.31037	IPR001138: Fungal transcriptional regulatory protein, N-terminal	120986	1156125	chr_102	-	1373307	1375611
1141744	7.32214	6.86381	7.4209	6.16974	5.85352	6.61875	7.8087	7.07023			1141744	chr_102	-	1380754	1381374
1115965	6.59442	7.56594	7.33145	6.01549	6.48373	6.69533	7.9299	7.97537	IPR010730: Heterokaryon incompatibility	142671	1115965	chr_102	-	1385409	1387202
1156128	8.27081	11.0302	10.9752	8.49392	10.4067	8.19281	10.4531	10.2364	IPR001077: O-methyltransferase, family 2	184509	1156128	chr_102	-	1387744	1389681
1202814	8.59426	8.46915	8.84857	9.38233	9.15265	8.84833	9.54644	8.59624		49427	1202814	chr_102	-	1401152	1403424
1115976	8.89049	8.86948	8.97872	9.09432	8.92318	8.58788	8.65721	8.23906	IPR001296: Glycosyl transferase, group 1	185299	1115976	chr_102	-	1403568	1405154
1080445	10.0224	10.6852	9.57401	11.0319	10.9792	11.0282	10.4999	10.6029	IPR001752: Kinesin, motor region	184950	1080445	chr_102	-	1406039	1411607
41920	3.1703	3.38354	3.38402	2.4025	3.03979	3.02714	2.84316	2.28341		41920	41920	chr_102	-	1412840	1413875
1115983	2.26248	4.51891	5.03603	4.14397	3.53892	2.35218	5.01308	4.9064		41921	1115983	chr_102	-	1417146	1418655
1100380	1.36998	3.58023	1.46871	1.92151	1.21611	0.899427	0.875576	1.65525	IPR005924: Arginase	49430	1100380	chr_102	-	1419311	1421056
1170309	1.28948	1.6985	1.36939	1.74259	2.31681	0.919809	0.907094	1.27324	IPR002528: Multi antimicrobial extrusion protein MatE	185231	1170309	chr_102	-	1422007	1423589
1156135	7.95124	8.56073	8.44691	7.94207	8.28624	8.47596	8.05834	8.32546	IPR012919: Sad1/UNC-like, C-terminal	184562	1156135	chr_102	-	1427274	1430023
1181369	10.1331	10.4495	10.3074	10.7517	10.7071	10.7859	11.3468	10.4818	IPR001680: WD40 repeat	41926	1181369	chr_102	-	1430324	1433093
1181371	10.4087	9.62953	9.50565	9.29402	10.2694	10.0893	8.78158	9.44753		41928	1181371	chr_102	-	1434909	1435934
49435	10.8178	9.54973	10.1644	8.98431	9.97413	9.90703	9.27298	9.46182		49435	49435	chr_102	-	1438308	1439024
1170317	9.71766	9.86952	9.82334	9.78315	9.64971	9.59859	9.53471	9.84418		185272	1170317	chr_102	-	1440722	1442197
41934	4.07666	3.17119	3.60067	3.85599	3.85323	2.86759	3.14758	3.51595	IPR016181: Acyl-CoA N-acyltransferase	41934	41934	chr_102	-	1455452	1456077
1202863	2.9462	3.83427	4.41238	4.6497	4.91812	2.46555	6.33521	4.5386		41936	1202863	chr_102	-	1461469	1463027
1170324	7.31432	4.61524	5.23664	5.44316	6.05881	7.18767	9.09124	5.36537	IPR006530: YD repeat	41938	1170324	chr_102	-	1466399	1471309
1100408	9.71857	9.85527	10.4452	9.70421	9.7741	9.74452	9.72309	9.40009	IPR007185: DNA polymerase alpha/epsilon, subunit B	184522	1100408	chr_102	-	1483749	1486525
1131157	2.51193	1.94637	2.40319	1.86435	1.96831	2.48959	1.95717	1.43269			1131157	chr_102	-	1495913	1496498
1116023	9.08031	9.3888	8.9201	8.55989	8.48157	9.37496	9.13672	9.39206	IPR003663: Sugar transporter	211276	1116023	chr_102	-	1499403	1501383
1116024	6.78899	7.61011	7.06365	6.91578	7.18177	7.93871	7.09443	7.75374	IPR001138: Fungal transcriptional regulatory protein, N-terminal	184567	1116024	chr_102	-	1501583	1503640
1116028	9.62125	9.20921	8.71665	8.18817	8.40634	9.77843	8.2442	8.86473	IPR009716: Ferroportin1	184554	1116028	chr_102	-	1503833	1505721
1100425	11.8102	11.3852	11.2104	11.6677	11.8258	12.0206	10.7728	11.6473	IPR001753: Crotonase, core	53891	1100425	chr_102	-	1506401	1508263
1116032	10.9752	11.0358	10.5592	10.5579	10.9402	11.2136	9.60861	10.492	IPR002136: Ribosomal protein L4/L1e	41950	1116032	chr_102	-	1508583	1509729
49445	8.93662	8.46438	8.61783	8.27343	8.43171	8.79425	7.79284	8.21483	IPR000223: Peptidase S26A, signal peptidase I	49445	49445	chr_102	-	1511412	1512030
1202922	7.79043	6.88481	7.20494	7.48185	7.80782	7.60822	6.574	6.99642	IPR010686: Protein of unknown function DUF1264	41953	1202922	chr_102	-	1512281	1513582
1156154	11.4266	10.6339	11.213	11.7198	11.5474	11.0725	11.1584	11.1809	IPR001279: Beta-lactamase-like	41955	1156154	chr_102	-	1513795	1516971
1141767	10.1241	10.4453	9.37379	10.4589	10.1591	11.2103	9.86312	12.0356		201762	1141767	chr_102	-	1517132	1518721
1202945	9.03692	9.1414	9.01214	9.67255	9.38464	9.02521	9.03106	8.89924	IPR009730: Micro-fibrillar-associated 1, C-terminal	184462	1202945	chr_102	-	1534889	1536608
1116054	9.71002	9.85457	9.75326	10.2987	10.2176	10.5737	10.4177	9.92941	IPR000679: Zinc finger, GATA-type	53897	1116054	chr_102	-	1538115	1541833
1080335	13.1328	12.7583	12.9829	12.1903	14.5182	12.8693	12.9276	13.4732	IPR004006: Dak kinase	56628	1080335	chr_102	-	1544361	1546321
1100460	11.8988	11.6867	11.4135	12.0485	11.9445	12.2248	11.6975	11.9484	IPR001373: Cullin, N-terminal region	56629	1100460	chr_102	-	1550031	1559052
1116074	8.73412	8.75341	8.39643	9.64992	9.43348	9.05636	8.84198	8.89724	IPR002297: DNA-directed DNA-polymerase, family A, mitochondria	185612	1116074	chr_102	-	1570891	1574413
1203013	6.44789	6.1018	6.33982	6.1141	6.62616	5.92632	5.63015	5.30781	IPR001138: Fungal transcriptional regulatory protein, N-terminal	185159	1203013	chr_102	-	1578636	1581057
1181414	9.4062	9.2599	8.80034	10.2568	9.5214	9.59755	9.66342	9.02121		53901	1181414	chr_102	-	1581403	1583733
1149216	12.0409	11.6985	12.1578	12.9369	12.1039	11.9175	11.8783	11.997	IPR006649: Like-Sm ribonucleoprotein, eukaryotic and archaea-type, core	211308	1149216	chr_102	-	1584084	1587388
1004070	10.6216	9.34032	9.77254	9.31315	9.32993	9.62302	9.03327	8.87966	IPR003737: N-acetylglucosaminyl phosphatidylinositol deacetylase	201784	1004070	chr_102	-	1590204	1591843
41975	6.19537	5.78694	5.53415	4.87245	6.22953	5.25797	4.17169	4.97927		41975	41975	chr_102	-	1593298	1594319
1141792	6.5763	6.47312	6.31535	5.76442	5.67008	6.23856	6.3937	6.91094			1141792	chr_102	-	1612333	1612806
1181421	8.23409	8.08865	7.68618	8.50967	8.65661	8.6763	8.14634	8.22314		185165	1181421	chr_102	-	1614334	1615292
1170372	4.18271	4.62962	5.61823	4.07744	4.18204	4.06013	5.62288	5.54904		185139	1170372	chr_102	-	1615701	1617267
1181423	7.64346	9.29798	9.77361	7.71073	8.26757	7.31857	9.86737	10.1931	IPR002283: Isopenicillin N synthase	184789	1181423	chr_102	-	1619737	1620883
1116101	4.38629	4.8573	5.65832	4.31076	4.92495	3.72056	5.24056	5.13563		121597	1116101	chr_102	-	1623041	1624678
1156175	11.3134	10.935	10.8418	11.4444	11.0965	11.4654	11.0056	11.0728	IPR000086: NUDIX hydrolase, core	185538	1156175	chr_102	-	1627046	1631592
1161813	8.2605	7.8724	7.46916	8.45197	8.54834	8.41439	8.02471	8.81417		124843	1161813	chr_102	-	1633195	1634366
1181433	8.17076	7.73344	7.93143	7.85322	8.09655	8.05789	7.25462	7.46413	IPR001680: WD40 repeat	185012	1181433	chr_102	-	1639737	1640964
1181436	9.93582	9.60019	9.71693	9.06848	9.34439	9.4798	8.65891	9.06025		49473	1181436	chr_102	-	1646539	1647363
1181437	9.91083	9.47573	9.62251	9.34238	9.49606	9.81	9.45548	9.12753	IPR001680: WD40 repeat	211330	1181437	chr_102	-	1647523	1651055
1081363	6.65673	6.49879	6.49524	6.543	6.45492	6.6138	7.24797	7.59353	IPR003663: Sugar transporter	41995	1081363	chr_102	-	1652108	1653936
1161822	7.77637	6.81985	7.68942	6.69991	7.7493	7.6888	7.19343	6.33982	IPR004046: Glutathione S-transferase, C-terminal	41997	1161822	chr_102	-	1655730	1656464
1181440	6.97565	8.67494	10.2417	9.01048	7.95433	6.80181	8.14436	9.45801	IPR001509: NAD-dependent epimerase/dehydratase	185351	1181440	chr_102	-	1658756	1660056
1170399	-2.46392	-2.5406	-2.63732	-2.63519	-2.63583	-2.63531	-2.63595	-2.63358			1170399	chr_102	-	1672461	1672781
1156184	6.74236	6.45829	7.40962	6.7688	7.09146	6.76975	7.54789	6.63571			1156184	chr_102	-	1676526	1678065
1116132	9.65991	8.98269	9.66288	9.69632	10.2945	9.14507	10.2934	10.7483	IPR002018: Carboxylesterase, type B	185582	1116132	chr_102	-	1678107	1679974
1131220	3.17459	2.68648	4.66617	8.34499	7.55824	3.66858	6.05526	3.55784	IPR007568: RTA1 like protein	184617	1131220	chr_102	-	1682279	1683266
1141810	11.3345	10.4279	9.55658	11.9965	11.6992	11.969	10.2957	10.5102	IPR000415: Nitroreductase	53911	1141810	chr_102	-	1683812	1684764
42009	5.11386	4.54851	4.96219	6.01887	5.01314	5.2625	5.49986	4.24738		42009	42009	chr_102	-	1685880	1688081
1149248	2.65782	1.9558	2.95739	2.98131	3.24467	1.71744	3.44159	2.32478		42011	1149248	chr_102	-	1691232	1693269
1203162	8.7098	7.00871	6.16599	8.37739	7.58516	7.39916	7.69991	6.71219		211341	1203162	chr_102	-	1705238	1706193
1170415	0.193464	0.276483	0.166991	0.0303561	0.53308	0.0296534	0.391131	0.310662			1170415	chr_102	-	1709406	1710280
42017	-0.282947	-0.0210342	-0.290643	-0.264307	1.12136	-0.265659	0.24263	-0.249387	IPR013149: Alcohol dehydrogenase, zinc-binding	42017	42017	chr_102	-	1711797	1712786
1203169	7.03426	6.61668	7.63037	6.81092	7.19219	6.15588	8.07986	8.35071			1203169	chr_102	-	1713374	1715264
1181451	8.06652	6.34043	6.56262	8.01727	8.85722	8.91574	7.13653	7.39834	IPR002226: Catalase	184540	1181451	chr_102	-	1715393	1717311
1131236	0.139972	0.382976	0.251864	-0.0419921	0.641246	-0.0428615	0.175981	-0.0322227	IPR001810: Cyclin-like F-box		1131236	chr_102	-	1723483	1724709
1170422	4.91489	6.14292	5.00836	3.75984	4.91733	5.14909	5.54293	5.29269	IPR002110: Ankyrin		1170422	chr_102	-	1726017	1726968
1170426	9.24141	9.98167	10.0371	9.90006	9.7786	9.17658	9.26653	9.92461			1170426	chr_201	+	2299	2650
1004249	11.5937	11.7944	11.9654	11.9676	11.8461	11.7762	11.9403	11.9504	IPR013105: Tetratricopeptide TPR2	54765	1004249	chr_201	+	7021	8695
1004257	9.88902	10.6556	10.3129	10.2533	10.397	10.7683	10.28	11.2437		54766	1004257	chr_201	+	10003	12393
1181460	9.74468	10.2511	10.0973	9.49415	10.3051	9.79847	8.67134	9.98842	IPR000467: D111/G-patch	213643	1181460	chr_201	+	17189	18751
1131244	8.83392	9.32642	9.75707	9.15055	8.7976	9.01752	9.03819	9.47882	IPR007130: Diacylglycerol acyltransferase	126602	1131244	chr_201	+	19517	21157
1181464	10.6214	10.7936	10.6077	10.4479	10.8763	10.9281	9.03118	10.1024	IPR010993: Sterile alpha motif homology	44662	1181464	chr_201	+	29543	30683
1149264	9.04048	9.47426	8.76007	10.0556	9.84166	9.76953	9.91731	9.74881	IPR000403: Phosphatidylinositol 3- and 4-kinase, catalytic	138621	1149264	chr_201	+	37030	43789
1081637	8.69104	8.15007	8.39151	9.22795	9.26989	8.99182	8.8155	8.34179	IPR006553: Leucine-rich repeat, cysteine-containing subtype	213660	1081637	chr_201	+	73683	75760
1081938	10.8343	11.3665	10.8432	11.3136	11.3005	12.0854	11.0698	11.3286		213663	1081938	chr_201	+	78813	81853
1203282	12.1299	12.0836	11.7944	12.726	12.2232	12.8017	12.5296	12.2878	IPR002048: Calcium-binding EF-hand	128907	1203282	chr_201	+	83202	89666
1181478	10.6694	10.9208	10.4122	10.7002	10.744	11.0478	10.7963	10.4788	IPR008418: Barren	204111	1181478	chr_201	+	93792	97062
44679	3.88274	5.82885	4.58677	4.56401	5.06825	4.38116	5.01746	5.45181		44679	44679	chr_201	+	99783	100262
44680	9.67898	10.8296	9.85538	10.4305	10.2055	11.2793	10.5066	10.745	IPR007087: Zinc finger, C2H2-type	44680	44680	chr_201	+	105583	107505
1156210	10.8856	10.1619	9.94392	10.8228	10.5167	11.3501	10.4355	11.1716	IPR001830: Glycosyl transferase, family 20	119606	1156210	chr_201	+	111994	115392
1004431	9.12342	8.0783	8.17137	9.15057	8.80227	8.68627	8.57144	8.78599		125392	1004431	chr_201	+	115605	116946
1141845	12.7368	12.2621	12.9286	12.0992	12.8342	12.6517	12.7163	12.7369		127602	1141845	chr_201	+	119420	120728
1116211	11.2788	11.0779	10.8787	11.2587	11.7009	11.6755	10.7302	11.0743	IPR000717: Proteasome component region PCI	54781	1116211	chr_201	+	120947	122970
1131272	2.98303	1.30594	1.95962	2.74312	1.72877	2.10997	1.71854	1.3023		192117	1131272	chr_201	+	124859	126094
1170464	8.62752	8.20172	8.67832	8.96996	8.11253	8.82864	9.6809	9.91212	IPR001312: Hexokinase	50817	1170464	chr_201	+	138697	140346
1161870	10.8354	10.6504	10.407	10.0008	10.8243	10.8302	9.15498	9.91256		44695	1161870	chr_201	+	142391	143960
1181494	7.18655	7.58657	7.65099	7.18425	7.15137	7.32408	6.65088	7.6267		44698	1181494	chr_201	+	150077	151062
1181495	9.02739	9.60575	9.22707	9.51528	9.84367	9.67836	9.17441	9.68343	IPR002155: Thiolase	50823	1181495	chr_201	+	151860	153417
1161874	11.9526	11.4643	11.3622	11.6812	11.7	11.8632	10.6597	10.8087		54784	1161874	chr_201	+	153801	155558
1100624	11.2726	11.4555	11.6801	12.014	11.3523	11.1887	11.785	11.3231	IPR012913: Glucosidase II beta subunit-like	54785	1100624	chr_201	+	156761	158905
1161877	9.81889	9.46479	10.2185	8.5403	8.39907	8.70029	10.1046	10.7214	IPR006913: Glutathione-dependent formaldehyde-activating, GFA	57197	1161877	chr_201	+	162568	163897
1181500	8.317	8.18391	7.68338	8.15964	8.57195	8.23961	7.41279	8.11695	IPR002934: Nucleotidyltransferase	44704	1181500	chr_201	+	164051	166326
1100637	10.6229	10.8518	10.7787	11.3669	10.6772	10.6426	11.3476	11.3974	IPR010482: Integral peroxisomal membrane peroxin	213703	1100637	chr_201	+	171236	173319
1116243	10.9826	10.1184	10.9813	10.6226	10.7485	11.0627	12.7602	13.3019	IPR015798: Copper amine oxidase, C-terminal	57198	1116243	chr_201	+	176541	178945
1181506	7.54015	8.54857	8.20637	6.86416	7.45356	7.82987	8.01305	8.10196	IPR011701: Major facilitator superfamily MFS-1	50829	1181506	chr_201	+	179316	180873
1141867	13.1194	12.9865	12.9791	13.5568	13.1468	13.0945	13.3189	13.5204	IPR004401: Conserved hypothetical protein CHP00103	50833	1141867	chr_201	+	189248	190492
1141869	11.0324	11.2649	11.3696	11.1846	10.9606	11.0316	10.8436	11.028	IPR013160: BIG1, ER integral membrane cell wall biogenesis	57202	1141869	chr_201	+	191521	192921
1170488	5.80277	5.91971	6.14199	6.83514	6.32001	7.17962	6.94758	7.46311		44715	1170488	chr_201	+	193437	194495
1141870	9.13376	8.41094	8.5603	9.37963	9.09102	9.13587	9.99995	9.00864	IPR001841: Zinc finger, RING-type	50837	1141870	chr_201	+	197706	199016
1100652	10.0522	9.76475	9.7899	8.77388	9.25035	9.51365	9.56958	9.99904	IPR006649: Like-Sm ribonucleoprotein, eukaryotic and archaea-type, core		1100652	chr_201	+	201161	202046
1141872	11.1681	13.9916	12.1352	11.3307	11.2024	11.1152	13.2422	13.1063	IPR004841: Amino acid permease-associated region	204165	1141872	chr_201	+	207490	209909
1081550	10.8504	10.7281	9.97741	10.7957	10.5604	11.4952	10.7053	10.9367	IPR001060: Cdc15/Fes/CIP4	54797	1081550	chr_201	+	211206	214086
1116267	11.2191	10.1427	10.4373	11.7308	10.9495	11.0666	11.0915	10.6526	IPR001012: UBX	213733	1116267	chr_201	+	217602	219806
1161894	5.31639	6.07047	5.25073	6.02637	6.03783	6.96219	6.6312	6.66056	IPR000719: Protein kinase, core	44724	1161894	chr_201	+	220804	223167
1116274	8.99526	6.69204	7.00765	8.69913	8.63989	8.65823	8.51421	8.19026	IPR013342: Mandelate racemase/muconate lactonizing enzyme, C-terminal	191792	1116274	chr_201	+	227634	229120
1156231	7.47937	5.54329	5.49231	6.05329	5.90725	6.13879	6.39733	6.55718	IPR002198: Short-chain dehydrogenase/reductase SDR	124656	1156231	chr_201	+	229562	230617
1081783	10.3893	9.74923	10.5277	10.803	9.98726	9.97995	11.9975	11.4119	IPR013149: Alcohol dehydrogenase, zinc-binding	44729	1081783	chr_201	+	232888	234223
1116283	6.34571	5.92645	6.11981	5.83461	6.35148	6.62692	7.69143	7.48294	IPR001214: SET	191925	1116283	chr_201	+	244903	247365
1141878	9.36152	9.42755	9.03482	9.00071	10.085	9.46702	7.85808	9.16522	IPR007023: Ribosomal biogenesis regulatory protein	192136	1141878	chr_201	+	249958	250837
1161905	11	10.7446	11.0019	10.7924	10.9042	10.8467	10.9377	10.7264	IPR001330: Prenyltransferase/squalene oxidase	50851	1161905	chr_201	+	257974	259749
1170510	2.21663	1.62473	2.70448	2.63213	2.63131	1.47543	2.8405	1.83127		44737	1170510	chr_201	+	260741	262558
1161906	8.53874	9.02227	9.30633	9.52039	9.12393	8.94267	9.42471	9.16841	IPR000432: DNA mismatch repair protein MutS, C-terminal	50853	1161906	chr_201	+	263248	266930
1131322	10.085	9.78811	9.66432	10.6422	10.2813	9.92992	8.68464	9.39652	IPR013820: ATP phosphoribosyltransferase, catalytic region	54800	1131322	chr_201	+	268791	270052
1116307	8.20141	7.5273	7.5335	9.2155	7.62687	7.62299	7.88737	7.74218	IPR013149: Alcohol dehydrogenase, zinc-binding	50856	1116307	chr_201	+	276887	278070
1116309	4.14504	3.11493	2.99471	3.14996	3.47255	4.00292	2.82067	2.89804	IPR002198: Short-chain dehydrogenase/reductase SDR	44744	1116309	chr_201	+	278452	279479
1181540	10.3646	11.0486	10.4512	10.7955	10.464	11.6991	11.0408	11.6214	IPR000219: Dbl homology (DH) domain	128721	1181540	chr_201	+	295767	302292
1181541	11.3111	11.201	11.4212	11.3597	11.1344	11.189	11.8241	11.6774	IPR003653: Peptidase C48, SUMO/Sentrin/Ubl1		1181541	chr_201	+	302456	304586
1161916	6.09075	7.33934	7.44586	6.47338	6.71657	5.06576	7.14277	7.23253		44749	1161916	chr_201	+	305908	307714
44753	9.64386	9.92725	9.9071	10.2234	9.99534	9.72773	10.4128	10.2102	IPR014940: BAAT/Acyl-CoA thioester hydrolase C-terminal	44753	44753	chr_201	+	316737	317903
1004735	9.26499	9.55994	10.109	9.13032	9.11146	8.16083	9.42388	8.94453			1004735	chr_201	+	318035	318478
1181547	10.6029	10.2175	9.28531	9.28334	9.41523	10.3466	9.3803	9.38097	IPR006863: Erv1/Alr	54806	1181547	chr_201	+	318815	319986
1161922	9.9757	10.1746	9.1278	9.66798	10.1543	10.086	9.32794	10.2637	IPR014898: Zinc finger, C2H2, LYAR-type	44755	1161922	chr_201	+	321359	323853
1116331	9.04518	9.1439	9.47932	11.478	10.7159	9.74104	10.3348	9.13223	IPR000967: Zinc finger, NF-X1-type	191797	1116331	chr_201	+	324454	328112
1100729	8.14368	7.61325	8.61843	7.74916	7.47591	8.11704	8.21529	7.59959	IPR011701: Major facilitator superfamily MFS-1	44758	1100729	chr_201	+	329659	331874
1203497	7.33328	9.47838	9.38993	7.05054	7.82685	7.23052	9.10471	10.447	IPR012939: Glycosyl hydrolase 92	44759	1203497	chr_201	+	332096	334795
1149321	10.2711	10.7937	10.3617	10.3288	10.301	10.4949	10.888	11.3161	IPR000101: Gamma-glutamyltranspeptidase	213757	1149321	chr_201	+	341922	345962
1181555	8.71243	8.93972	8.71802	8.68071	8.94412	8.78689	8.97621	8.97526			1181555	chr_201	+	347026	348797
1081705	10.1022	10.6897	10.237	10.6354	10.4175	10.9497	10.8481	10.9247	IPR011257: DNA glycosylase	119117	1081705	chr_201	+	348771	353696
1203545	7.11561	8.00365	6.94143	7.56475	7.56747	6.83329	7.54762	7.23211		191930	1203545	chr_201	+	361554	363295
1203550	7.42328	8.78941	8.53238	10.5345	9.42161	8.10024	8.70624	8.82334	IPR001128: Cytochrome P450	54811	1203550	chr_201	+	364804	367202
1156256	9.37748	11.3277	10.8425	9.71461	10.69	10.22	10.9735	11.6009	IPR007219: Fungal specific transcription factor	213766	1156256	chr_201	+	367761	370212
1170541	-1.62549	-1.42445	-1.627	-1.62168	-1.21869	-1.62197	-1.62356	-1.61849			1170541	chr_201	+	378190	378496
44770	7.99048	7.0954	7.5019	6.8194	6.92605	6.58568	7.78546	7.04804	IPR013097: Stress responsive alpha-beta barrel	44770	44770	chr_201	+	387293	387759
1203568	4.50555	5.12595	4.07705	5.22718	5.98558	4.46707	4.54364	4.36336	IPR003042: Aromatic-ring hydroxylase	44772	1203568	chr_201	+	391029	392482
1161936	6.68803	6.86302	8.43541	7.54972	7.55392	6.31099	8.5343	8.94893		44773	1161936	chr_201	+	392683	393103
44775	8.72836	8.39446	8.99673	8.7598	8.91631	8.32251	8.7718	9.22761	IPR007400: Protein of unknown function DUF453	44775	44775	chr_201	+	395805	396992
1116360	8.16738	9.58458	8.85145	8.5251	8.75215	8.49852	9.01362	7.75806		44776	1116360	chr_201	+	397931	401578
1141922	11.6287	8.84842	11.0225	9.32187	9.30481	10.8345	9.87722	8.5085	IPR011008: Dimeric alpha-beta barrel	44778	1141922	chr_201	+	408993	409453
1131363	0	0	0	0	0	0	0	0	IPR002575: Aminoglycoside phosphotransferase	44781	1131363	chr_201	+	414042	416068
1156260	6.04605	5.75147	6.27642	6.06726	6.71765	6.15365	6.88372	6.38797	IPR001138: Fungal transcriptional regulatory protein, N-terminal	44782	1156260	chr_201	+	418306	419993
50871	6.13111	5.41325	6.84319	5.56788	6.17817	5.89516	6.81909	4.51489	IPR006674: Metal-dependent phosphohydrolase, HD region, subdomain	50871	50871	chr_201	+	420986	421778
1156261	5.58212	6.40266	8.21934	6.50139	5.89621	5.17335	6.55972	5.91647		44785	1156261	chr_201	+	423402	425705
1170562	2.9585	2.32658	5.45243	2.3245	3.1132	2.92585	5.45	3.63048		192063	1170562	chr_201	+	429805	430749
1170563	3.22092	2.74734	3.09201	1.77356	1.74807	2.59933	3.75209	3.41883	IPR001229: Mannose-binding lectin	54813	1170563	chr_201	+	433065	433544
1156263	7.79628	6.35468	7.01197	7.31652	7.41284	7.04861	6.76981	6.57812		44792	1156263	chr_201	+	439412	441769
1181576	8.28044	7.97635	7.90894	7.25305	7.55118	7.73476	7.88038	8.71024			1181576	chr_201	+	457662	458730
1131380	1.87868	1.47354	1.33602	1.18169	0.91918	1.17589	1.47451	1.65575			1131380	chr_201	+	465254	466113
1161952	8.73499	7.8851	6.06797	6.23767	5.47762	7.8936	6.25245	6.89917	IPR012148: Tryptophan dimethylallyltransferase	123820	1161952	chr_201	+	470098	471672
1181583	8.87752	11.0003	10.565	7.16777	7.52805	8.69967	9.48994	10.4813			1181583	chr_201	+	477392	479153
1116389	7.37823	8.67182	9.18562	7.09024	6.80461	7.04698	7.90856	8.67519	IPR002018: Carboxylesterase, type B	50877	1116389	chr_201	+	480152	482245
1181585	11.0988	9.69524	10.4207	8.77615	9.08388	10.2218	9.46525	8.37077	IPR013216: Methyltransferase type 11	50878	1181585	chr_201	+	482351	483683
1149347	1.70252	0.81222	1.42415	1.9205	0.730655	1.56188	0.728628	0.764798			1149347	chr_201	+	484560	486410
1203621	9.91322	9.02621	9.02142	9.18292	8.91416	9.57006	10.0261	9.64337			1203621	chr_201	+	488250	490138
1004906	13.9859	10.4191	10.5856	12.5987	11.8985	13.6141	12.4846	11.509	IPR002155: Thiolase	44808	1004906	chr_201	+	490400	491871
1141941	8.31724	7.87836	8.91085	7.80554	9.39722	7.34748	8.1636	6.07874	IPR000909: Phospholipase C, phosphatidylinositol-specific , X region	44812	1141941	chr_201	+	503435	505063
127268	1.03319	1.27054	0.813164	2.10284	1.27844	0.933707	0.63563	0.671126		127268	127268	chr_201	+	506389	506742
1116407	7.0909	7.2223	7.84088	6.51249	6.88885	7.22726	8.60797	7.32193	IPR000791: GPR1/FUN34/yaaH	191838	1116407	chr_201	+	512531	513632
1156278	8.67478	7.96649	7.41471	7.45331	6.95084	9.25787	8.44169	8.2577	IPR008775: Phytanoyl-CoA dioxygenase	191935	1156278	chr_201	+	517419	518504
1100804	8.4058	8.3221	8.38391	7.5135	7.28138	8.69955	7.70696	10.1312	IPR002401: Cytochrome P450, E-class, group I	44817	1100804	chr_201	+	521055	522894
1081905	9.53119	13.4656	12.386	9.06116	11.4178	9.35048	10.7123	12.0453	IPR000585: Hemopexin	129269	1081905	chr_201	+	530332	534496
1181600	9.22003	8.29543	9.37656	8.61202	9.29545	8.39227	9.9769	10.2021	IPR017853: Glycoside hydrolase, catalytic core	44823	1181600	chr_201	+	537458	539337
1131406	5.63965	5.23531	5.3107	4.84965	4.96127	4.83022	5.59469	5.14122	IPR011701: Major facilitator superfamily MFS-1	191795	1131406	chr_201	+	543785	545529
1149361	3.18081	2.5196	2.60598	2.463	3.11033	3.27241	3.50095	3.8817	IPR002018: Carboxylesterase, type B	192207	1149361	chr_201	+	546425	548056
1004955	10.5288	10.1274	8.88684	9.90111	10.5019	11.6579	9.57256	10.3359	IPR001810: Cyclin-like F-box	54828	1004955	chr_201	+	557021	558592
44832	3.48036	2.28723	4.11389	4.82651	4.15095	3.19026	5.74154	4.31315	IPR000383: Peptidase S15	44832	44832	chr_201	+	563271	565096
1170609	-2.21824	-2.38547	-2.24053	-2.38172	-2.38242	-2.38184	-2.38254	-2.38031	IPR001279: Beta-lactamase-like	44833	1170609	chr_201	+	566817	567686
44834	-0.601332	-0.498519	-0.291765	-0.593139	-0.596571	-0.593745	-0.0418352	-0.283396		44834	44834	chr_201	+	568219	568716
1170611	4.83836	4.16557	6.32067	4.78338	5.08774	4.46159	5.79245	4.89747	IPR012307: Xylose isomerase-type TIM barrel	44835	1170611	chr_201	+	569310	570311
1170612	8.68289	7.82978	8.07762	8.58947	8.34918	8.012	8.3984	7.21507	IPR001138: Fungal transcriptional regulatory protein, N-terminal	192152	1170612	chr_201	+	570587	571663
1181607	9.57804	7.1144	7.47133	6.27267	6.44092	8.4921	7.87359	6.66358	IPR016040: NAD(P)-binding	191841	1181607	chr_201	+	578797	579894
1100822	8.08034	5.90916	5.94476	6.09671	5.8509	7.03839	6.50406	5.59082	IPR000425: Major intrinsic protein	192304	1100822	chr_201	+	580072	582905
1170620	6.57797	6.03696	6.98212	5.90615	6.6169	5.31272	6.78445	6.15068	IPR011701: Major facilitator superfamily MFS-1	191898	1170620	chr_201	+	590777	592625
1181610	9.49703	9.93018	7.4072	8.42821	8.11081	9.10054	8.36933	9.90963	IPR006043: Xanthine/uracil/vitamin C permease	50898	1181610	chr_201	+	593080	595006
1100831	9.93063	9.81049	9.85458	9.38469	9.91294	9.32235	9.98937	10.2181	IPR001138: Fungal transcriptional regulatory protein, N-terminal	131636	1100831	chr_201	+	596158	598588
1181612	9.28316	10.4307	8.99594	8.2349	8.50534	8.34928	8.8347	9.37367		134353	1181612	chr_201	+	599102	600699
1116441	5.53654	5.47771	4.69244	4.77951	5.48097	4.93153	5.57652	5.47994	IPR013149: Alcohol dehydrogenase, zinc-binding	128638	1116441	chr_201	+	604885	612035
1116444	10.2061	6.125	6.65555	7.19193	7.68415	8.05451	7.05781	4.96405	IPR000421: Coagulation factor 5/8 type, C-terminal	54830	1116444	chr_201	+	613108	615248
1156292	14.9719	5.88403	6.70053	5.68839	7.13841	7.37753	6.63693	5.05358	IPR000873: AMP-dependent synthetase and ligase	57223	1156292	chr_201	+	616750	620173
1131430	4.7323	3.01357	4.09478	1.90644	1.85078	1.89686	4.41134	7.06303			1131430	chr_201	+	620475	620890
1141960	7.30111	7.31414	8.10061	8.68974	8.65439	6.54392	9.32314	7.04837	IPR000757: Glycoside hydrolase, family 16	44850	1141960	chr_201	+	626866	628439
1161987	9.68115	9.03507	7.99113	5.96809	7.82481	8.37376	7.61988	8.5493	IPR001148: Carbonic anhydrase, eukaryotic	44851	1161987	chr_201	+	629443	630363
1141963	12.739	12.4359	11.6004	9.26272	10.7567	12.1913	10.436	11.8117	IPR004046: Glutathione S-transferase, C-terminal	54832	1141963	chr_201	+	630783	631963
1141965	12.7684	10.5368	8.6026	9.74121	10.0034	11.8337	8.24351	9.51599	IPR000612: Protein of unknown function UPF0057		1141965	chr_201	+	633484	634053
1141967	6.86172	6.69145	5.70421	6.08137	7.86154	5.89355	6.10706	5.87103	IPR005828: General substrate transporter	225629	1141967	chr_201	+	637142	639042
1141969	4.88916	8.3514	6.76468	9.77498	8.0728	4.99265	7.53016	7.46566		44861	1141969	chr_201	+	655150	656620
1170643	4.47027	5.74376	5.66082	7.38347	8.30215	4.49802	6.36139	5.55037	IPR003819: Taurine catabolism dioxygenase TauD/TfdA	44864	1170643	chr_201	+	662225	663503
1141971	12.7785	14.7319	15.2501	10.7472	10.9229	12.7563	15.1402	15.6932			1141971	chr_201	+	666700	667448
1170646	5.87009	7.77908	7.90825	6.53524	8.00212	5.74878	11.4299	10.8934	IPR006139: D-isomer specific 2-hydroxyacid dehydrogenase, catalytic region	141882	1170646	chr_201	+	670247	671381
1161993	9.78455	9.29812	9.86525	9.79611	9.12017	9.17917	10.5491	10.3785	IPR011701: Major facilitator superfamily MFS-1	192093	1161993	chr_201	+	677494	679555
1131451	2.91443	2.25795	2.66354	3.36473	2.9891	2.68476	2.97172	1.83156			1131451	chr_201	+	684582	685402
44871	0.673185	0.772637	0.802015	1.56839	0.455708	0.464166	1.65851	0.485934		44871	44871	chr_201	+	687049	687357
127124	6.56546	6.58352	6.53397	5.74931	5.65313	6.00989	6.13094	6.25936		127124	127124	chr_201	+	695129	695876
1170655	5.4578	5.68629	6.97525	7.85602	8.55052	5.32709	9.05854	5.43364	IPR014030: Beta-ketoacyl synthase, N-terminal	128601	1170655	chr_201	+	702321	714256
1181633	5.47827	3.59406	4.1394	3.71478	5.307	4.28088	5.61599	2.65312		44877	1181633	chr_201	+	716599	718647
1100862	7.43156	7.7867	7.71843	7.08232	7.50964	7.41656	6.85962	5.64415	IPR001138: Fungal transcriptional regulatory protein, N-terminal	54836	1100862	chr_201	+	725811	728239
1005100	3.03728	1.93394	2.28354	1.4738	3.50089	1.99921	3.07205	1.51896		54837	1005100	chr_201	+	734070	735358
1149394	9.35711	8.75197	9.47074	9.07008	9.30275	9.09058	10.0731	9.2537	IPR001138: Fungal transcriptional regulatory protein, N-terminal	131516	1149394	chr_201	+	752094	754412
1162004	7.15328	6.85023	7.24892	8.33765	7.6514	7.13146	7.2116	7.34061		126829	1162004	chr_201	+	755539	756813
1162007	7.04908	7.92035	7.87518	8.22176	7.6876	6.42764	7.24653	6.12121	IPR011701: Major facilitator superfamily MFS-1	50918	1162007	chr_201	+	768655	770433
1181648	9.64195	7.32774	4.45185	6.33975	5.88336	9.29491	4.40024	3.79263		44893	1181648	chr_201	+	774736	775956
1156312	6.13002	5.6668	6.07569	4.16999	5.90336	5.54968	5.8148	4.73787	IPR015222: Mitochondrial matrix Mmp37	44895	1156312	chr_201	+	778518	780136
1131476	2.33273	2.28916	2.14762	3.11808	2.64657	2.25033	2.4341	2.19687	IPR008547: Protein of unknown function DUF829, eukaryotic	44898	1131476	chr_201	+	784979	785842
44899	-0.396819	-0.674313	-0.432852	-0.640329	-0.646299	-0.641377	-0.647347	0.575595		44899	44899	chr_201	+	786751	788064
1149405	2.65624	2.95782	1.91062	2.43083	2.22527	2.96359	1.45195	1.51226		127025	1149405	chr_201	+	798506	799419
1203834	2.70896	3.63723	3.19459	1.89995	3.10417	2.52946	3.23042	2.96416	IPR001077: O-methyltransferase, family 2		1203834	chr_201	+	800210	801807
1156313	6.75242	6.46595	5.10272	5.37433	5.88486	5.71051	4.75123	5.02704		191829	1156313	chr_201	+	802333	803865
44904	0.842541	1.09477	2.7558	2.80347	1.61332	0.887823	1.41121	0.929142		44904	44904	chr_201	+	805364	806409
44906	0	0	0	0	0	0	0	0		44906	44906	chr_201	+	810871	812062
127919	-3.02202	-3.02363	-3.02252	-3.01991	-3.02128	-3.02053	-2.81207	-3.01353		127919	127919	chr_201	+	814288	814551
1203851	9.27441	7.00936	9.15124	7.86148	8.25237	9.86128	8.03347	6.64777	IPR001327: Pyridine nucleotide-disulphide oxidoreductase, NAD-binding region	44909	1203851	chr_201	+	817871	820311
1131489	-2.0874	-2.4432	-2.44123	-2.43809	-2.43903	-2.43826	-2.4392	-2.43621	IPR000868: Isochorismatase hydrolase	44911	1131489	chr_201	+	823695	824460
1170694	4.67797	4.06172	5.02418	4.96336	6.50298	5.87909	3.8815	3.39823	IPR002347: Glucose/ribitol dehydrogenase	50921	1170694	chr_201	+	824879	825877
1100901	6.31914	5.92932	6.08314	6.48503	6.15839	6.32557	6.61545	6.33091	IPR007219: Fungal specific transcription factor		1100901	chr_201	+	836488	838550
1156317	9.72303	9.01365	9.54118	8.99406	8.61518	9.65228	10.7536	10.6275	IPR007312: Phosphoesterase	44916	1156317	chr_201	+	839986	841866
1081858	6.46457	5.72996	3.99899	3.90034	3.33953	6.14134	4.16535	4.62926	IPR011701: Major facilitator superfamily MFS-1	44918	1081858	chr_201	+	847030	848742
1162019	10.8263	9.07507	11.5967	9.75991	9.61	9.83542	10.0183	9.95701		44921	1162019	chr_201	+	855087	855806
44924	4.31051	3.04351	4.3553	3.564	2.65	2.71093	2.77948	2.86044		44924	44924	chr_201	+	860064	861027
1081535	4.8319	4.86822	6.51339	4.60364	4.79053	4.47734	5.19245	4.35025	IPR006047: Glycosyl hydrolase, family 13, catalytic region	50927	1081535	chr_201	+	861880	863861
1149420	0.894871	0.646749	0.859334	1.36436	1.66822	0.702765	1.6536	1.28702	IPR011118: Tannase and feruloyl esterase	131509	1149420	chr_201	+	868234	869988
1156321	8.35172	8.28338	8.86336	7.78036	8.28277	8.26144	8.97714	9.4034	IPR001138: Fungal transcriptional regulatory protein, N-terminal		1156321	chr_201	+	871506	874108
1131512	3.49108	2.36001	2.45847	1.7444	2.56192	3.0018	4.58002	2.80134			1131512	chr_201	+	887624	888600
1149425	6.55308	5.60514	5.91526	5.7625	5.85337	5.84645	6.00938	5.16981	IPR007219: Fungal specific transcription factor	192033	1149425	chr_201	+	890053	892393
1181663	5.37809	5.29474	5.8965	5.71939	5.42665	5.5286	6.67284	5.85073	IPR001764: Glycoside hydrolase, family 3, N-terminal	129799	1181663	chr_201	+	894129	896936
1149427	3.49624	3.46422	4.10492	3.82957	4.90926	4.07524	5.08064	3.04278	IPR005828: General substrate transporter	132412	1149427	chr_201	+	897582	899253
44937	-0.0577246	-0.335823	-0.532827	-0.521788	-0.126348	-0.522374	-0.307744	-0.515182	IPR008999: Actin-crosslinking proteins	44937	44937	chr_201	+	905600	906190
1116529	7.41911	8.06303	8.0986	7.32388	8.58277	8.09809	10.4082	10.4452	IPR003010: Nitrilase/cyanide hydratase and apolipoprotein N-acyltransferase	131206	1116529	chr_201	+	910087	911988
1116535	9.81321	11.9805	9.68073	8.20913	8.77413	9.22887	8.72142	7.76616	IPR009050: Globin-like	192370	1116535	chr_201	+	917593	919281
204276	11.3806	12.1931	12.2888	8.77002	9.77459	11.0651	10.2832	9.76314	IPR013149: Alcohol dehydrogenase, zinc-binding	204276	204276	chr_201	+	919958	921379
1081649	4.75856	5.965	6.94721	5.27776	5.80381	4.75793	6.83516	6.93943	IPR001248: Permease for cytosine/purines, uracil, thiamine, allantoin	191976	1081649	chr_201	+	923466	925462
1131528	2.82346	3.48142	5.84549	4.1076	5.27799	2.50505	5.8316	4.81992		44947	1131528	chr_201	+	928010	928707
44950	6.57303	4.86577	7.03298	5.35084	5.92728	4.58516	7.81343	4.62978	IPR002403: Cytochrome P450, E-class, group IV	44950	44950	chr_201	+	938679	940369
44952	3.14392	2.15792	5.12693	2.42092	2.87035	2.40681	6.06928	2.27717	IPR002397: Cytochrome P450, B-class	44952	44952	chr_201	+	943535	944631
1100551	10.7464	11.2072	11.3952	11.477	11.274	10.7675	10.9442	11.4011	IPR002553: Clathrin/coatomer adaptor, adaptin-like, N-terminal	213634	1100551	chr_201	-	2551	6274
1141816	8.898	9.80682	9.89863	9.14269	9.43421	9.4734	9.15375	10.2385			1141816	chr_201	-	11926	12907
1081814	9.61425	10.7363	10.9669	10.4284	10.7249	10.2439	10.8369	11.2243	IPR002013: Synaptojanin, N-terminal	57185	1081814	chr_201	-	12942	16566
1116162	10.2254	11.0084	10.6793	11.2215	11.0018	10.9074	11.088	11.1674	IPR000719: Protein kinase, core	213647	1116162	chr_201	-	21916	29408
1081653	10.6855	11.4422	11.1888	11.9033	11.938	11.491	10.7736	11.2475	IPR001128: Cytochrome P450	57187	1081653	chr_201	-	30928	32689
1203224	11.0525	11.1689	11.446	11.0883	10.9656	11.021	10.9793	11.0344	IPR000719: Protein kinase, core	213652	1203224	chr_201	-	33624	36466
44666	9.6013	10.0987	11.0417	10.0264	9.4831	9.06073	11.3127	11.3674		44666	44666	chr_201	-	45997	46836
1181469	8.7384	9.35226	8.76827	10.8187	9.59421	8.6711	10.0343	9.34814	IPR000504: RNA recognition motif, RNP-1	141605	1181469	chr_201	-	49201	51285
44668	6.84728	6.85943	6.32323	7.81855	7.31345	7.00958	7.61196	6.45952		44668	44668	chr_201	-	52329	54189
192051	10.2641	10.5542	10.2991	10.6427	10.4821	10.6935	10.7437	10.9632	IPR001164: Arf GTPase activating protein	192051	192051	chr_201	-	60960	64695
1161850	9.49666	9.61417	9.60667	10.1067	10.2415	10.4059	10.1209	10.4389	IPR000008: C2 calcium-dependent membrane targeting	213656	1161850	chr_201	-	66000	68349
1100581	8.91867	8.95499	9.14291	9.90199	10.071	9.61885	9.28124	9.3861	IPR001841: Zinc finger, RING-type	192375	1100581	chr_201	-	69214	72995
1156207	10.0628	9.66063	9.86917	10.1889	9.76439	10.3824	10.3313	10.4561	IPR004837: Sodium/calcium exchanger membrane region	192050	1156207	chr_201	-	89665	92940
1170450	9.51061	14.0152	13.0141	9.34967	10.7019	9.41113	13.196	13.6651		213674	1170450	chr_201	-	97617	99133
1203309	8.27646	9.46757	9.61874	8.93619	8.80812	9.27998	9.13592	9.72403		125597	1203309	chr_201	-	107936	109395
1181482	9.14619	8.34338	7.83256	9.08586	8.98435	8.83838	8.88647	8.4827	IPR000408: Regulator of chromosome condensation, RCC1	192237	1181482	chr_201	-	109912	111518
1131268	9.68453	8.01731	8.10236	9.03182	9.31651	9.20272	8.94342	8.56278	IPR006683: Thioesterase superfamily	44684	1131268	chr_201	-	117054	117785
50815	10.7747	10.5318	10.6641	10.6052	10.6128	10.4836	9.98812	10.2435	IPR011769: Adenylate/cytidine kinase, N-terminal	50815	50815	chr_201	-	123089	123727
1116217	9.23521	9.6231	9.57043	10.0472	9.72175	9.64246	10.4132	9.94006		213685	1116217	chr_201	-	126343	128644
1203317	6.44288	6.00474	6.20063	6.88553	6.17088	6.38404	7.30403	6.54463		191767	1203317	chr_201	-	130731	133605
1161869	7.70096	7.93881	7.98167	7.1848	7.71033	7.55935	7.19642	7.4239		54782	1161869	chr_201	-	141006	142147
1181493	12.0372	12.3424	12.5006	13.3507	12.6737	12.3542	11.2979	12.0622	IPR006218: DAHP synthetase I/KDSA	57195	1181493	chr_201	-	144010	146230
1131279	6.3966	5.68409	5.93308	6.10936	5.40031	6.13431	5.88834	5.31539	IPR002347: Glucose/ribitol dehydrogenase	50822	1131279	chr_201	-	148192	149077
1161875	10.0845	10.0396	10.1864	11.5727	11.0894	9.88033	10.5006	9.66879	IPR006735: Protein of unknown function DUF602	192211	1161875	chr_201	-	155228	156571
1116233	10.1459	9.30057	8.56653	9.70375	10.0309	9.2468	8.89587	9.47189	IPR001395: Aldo/keto reductase	213698	1116233	chr_201	-	167211	168814
1141861	10.6911	10.7293	10.5029	10.4674	10.7734	11.0076	9.39168	10.4435	IPR015909: Protein Transporter, Pam16/TIM14	44706	1141861	chr_201	-	169591	170355
1181504	8.48667	7.94969	8.63297	8.50687	8.16225	7.68536	9.26126	9.56883	IPR001138: Fungal transcriptional regulatory protein, N-terminal	192363	1181504	chr_201	-	173469	175334
1100644	6.87042	8.14814	6.9662	6.49253	7.13076	7.88777	7.46821	7.67481	IPR001138: Fungal transcriptional regulatory protein, N-terminal	44709	1100644	chr_201	-	181339	183458
1141865	11.4861	11.8258	11.7841	11.8892	11.6877	12.0655	11.3936	12.0196	IPR003333: Cyclopropane-fatty-acyl-phospholipid synthase	213708	1141865	chr_201	-	183941	186162
1181509	9.8989	10.3268	9.96014	9.64987	9.71518	10.3214	9.72974	9.78756		57200	1181509	chr_201	-	186940	188909
1203364	10.7264	10.6967	10.7209	10.8498	10.6517	10.1683	10.4856	10.718		137217	1203364	chr_201	-	190348	191278
213721	10.8865	10.7236	10.6307	10.9468	10.8142	10.7441	10.9258	10.4028	IPR004342: EXS, C-terminal	213721	213721	chr_201	-	195120	197120
1131302	7.88206	7.93955	8.064	8.32111	7.9127	7.52722	8.59101	8.15619	IPR002562: 3'-5' exonuclease	191992	1131302	chr_201	-	199318	200804
1100661	7.68684	8.37155	8.73208	8.25598	8.30578	8.06675	8.86266	8.08309	IPR016314: Cell division control, Cdc6	50841	1100661	chr_201	-	214855	217217
1116273	8.47201	7.67176	7.78797	7.98229	7.72967	8.36849	8.64013	9.2096	IPR001138: Fungal transcriptional regulatory protein, N-terminal	50844	1116273	chr_201	-	224209	227050
1181523	9.99727	9.74488	9.65158	9.52987	8.43224	9.34471	10.2769	9.82158	IPR006992: Amidohydrolase 2		1181523	chr_201	-	230724	231905
1081951	5.10047	5.35107	5.64246	5.61628	4.92342	5.29869	6.20574	6.37373	IPR007527: Zinc finger, SWIM-type	192119	1081951	chr_201	-	236134	237593
1100677	9.27601	9.61579	9.45907	10.184	9.77249	10.3565	10.4233	10.6487		192380	1100677	chr_201	-	239734	243696
1100683	10.7517	10.4821	10.3304	10.4119	10.9813	11.096	9.65547	9.9956		213737	1100683	chr_201	-	247737	249696
1081717	8.77896	9.63075	9.08381	9.78997	9.84467	9.83047	9.41819	9.6933	IPR000198: RhoGAP	44735	1081717	chr_201	-	251846	254776
1004654	11.3643	11.6244	10.954	10.801	11.7763	11.5915	10.1354	10.6631			1004654	chr_201	-	266932	267783
191806	11.0182	11.0548	10.4119	11.1281	12.1423	12.1414	10.1463	10.8602	IPR000289: Ribosomal protein S28e	191806	191806	chr_201	-	267928	268228
1116303	9.35651	9.36624	9.78847	9.41928	9.37273	10.722	9.77224	9.8192		44741	1116303	chr_201	-	270692	273735
1161909	8.44374	7.56396	6.88838	8.57149	8.061	7.42473	7.90626	6.84819		54801	1161909	chr_201	-	275144	276203
142899	7.36244	5.96165	5.78633	4.86018	4.42914	7.82893	6.06536	6.76366	IPR000719: Protein kinase, core	142899	142899	chr_201	-	279786	280721
1081923	11.0992	11.6122	11.1958	11.2835	11.2445	11.649	11.1736	11.2353	IPR000195: RabGAP/TBC	192367	1081923	chr_201	-	281864	284206
1141896	1.65824	1.93133	2.61308	3.33219	3.46457	1.46555	2.87335	1.51486			1141896	chr_201	-	308213	308433
1161917	4.69515	5.9046	6.29226	8.06331	7.92852	5.26817	7.95313	5.48425		44750	1161917	chr_201	-	308481	309980
1004723	10.4288	11.2696	11.1397	10.894	10.7856	10.8972	11.4454	11.2119	IPR013922: Cyclin-related 2	57211	1004723	chr_201	-	311387	313408
1141898	12.3884	11.9255	12.1641	12.5601	12.1536	11.9433	11.7408	11.5869	IPR000243: Peptidase T1A, proteasome beta-subunit	44752	1141898	chr_201	-	315229	316370
1004742	8.0312	7.72384	7.22366	7.08224	6.7982	7.50917	7.199	7.23182			1004742	chr_201	-	319987	320409
1156250	4.02635	4.71685	5.06002	4.53906	3.60749	3.68324	4.17652	4.12981		44760	1156250	chr_201	-	335035	337426
1100736	8.3719	8.19675	7.93542	7.50039	7.77702	8.49677	7.37048	7.46823	IPR001138: Fungal transcriptional regulatory protein, N-terminal	44761	1100736	chr_201	-	338385	340323
1203543	3.90961	4.03992	3.76348	2.49652	3.60028	2.26982	3.39053	2.05403			1203543	chr_201	-	357171	360425
1100752	8.2852	8.35185	9.45321	8.43107	8.26271	8.81342	10.3491	9.59769	IPR001138: Fungal transcriptional regulatory protein, N-terminal	133306	1100752	chr_201	-	383917	385864
1116358	7.60515	9.0715	8.21788	8.86631	8.75707	7.73027	9.01476	8.65591	IPR011701: Major facilitator superfamily MFS-1	44771	1116358	chr_201	-	387804	389948
1141915	6.31667	6.54214	6.4696	5.09607	7.03285	5.89742	6.76734	9.28538		44774	1141915	chr_201	-	393269	394005
1170550	1.43508	4.7253	4.23766	1.58061	1.52291	1.57071	3.1372	7.04098			1170550	chr_201	-	401760	402233
1181567	6.51626	4.78077	5.65072	3.86221	3.77584	5.50942	5.52232	8.65562			1181567	chr_201	-	404869	405635
1141920	10.7421	10.6163	13.5014	8.05101	8.2736	10.0254	10.8929	9.09633	IPR013032: EGF-like region, conserved site	54812	1141920	chr_201	-	406342	407233
1170554	5.75678	6.47528	7.53928	5.66978	5.91597	5.36222	8.36642	5.22499		44779	1170554	chr_201	-	409838	410545
44780	1.65993	1.16346	1.01555	0.570229	0.56081	0.568571	0.805741	1.34559		44780	44780	chr_201	-	411555	412414
1170556	0	0	0	0	0	0	0	0			1170556	chr_201	-	416769	417117
1131366	5.75936	7.45279	11.1485	6.50834	7.91888	5.92512	6.31157	6.28503		44784	1131366	chr_201	-	421958	423116
1081526	-0.112923	-0.2071	0.120551	-0.297038	-0.301174	0.304698	-0.0776322	-0.288818		44786	1081526	chr_201	-	425947	427357
44787	-1.48334	-2.00592	-2.00275	-1.99778	-1.99926	-1.99804	-1.99952	-1.99483		44787	44787	chr_201	-	429069	429419
1161945	12.9288	11.2345	7.45579	7.72468	8.34727	12.394	7.28565	6.70583	IPR005593: D-xylulose 5-phosphate/D-fructose 6-phosphate phosphoketolase	54814	1161945	chr_201	-	434647	437213
1131372	6.34484	5.81309	4.73135	4.42458	4.89268	6.21968	3.66019	3.47095	IPR002198: Short-chain dehydrogenase/reductase SDR	192065	1131372	chr_201	-	437896	439035
1170567	-0.0283305	-0.264677	-0.0603671	-0.233672	0.640981	-0.234653	-0.240214	0.355215		44793	1170567	chr_201	-	445573	446551
44794	2.14372	1.70598	1.91705	2.61437	3.82186	1.42319	3.26049	1.84083		44794	44794	chr_201	-	446924	448280
1181574	9.52134	10.1458	8.47714	7.76409	9.62008	9.21547	8.64892	8.7189	IPR004843: Metallophosphoesterase	57215	1181574	chr_201	-	448854	451116
1141926	10.5675	9.96587	9.65349	9.35648	9.79201	11.55	10.2773	10.8483	IPR004813: Oligopeptide transporter OPT superfamily	54817	1141926	chr_201	-	452480	455886
1141932	12.1025	12.0436	10.6637	8.95904	9.75651	11.1639	10.2062	9.50311		213779	1141932	chr_201	-	460580	461758
1116379	9.12221	7.0493	6.21783	7.31586	6.91864	9.16572	6.93587	7.19861	IPR001327: Pyridine nucleotide-disulphide oxidoreductase, NAD-binding region	213782	1116379	chr_201	-	463158	465120
1081547	5.97055	4.77699	4.80481	5.18056	5.12693	5.68946	5.78065	6.33855		44801	1081547	chr_201	-	466361	469808
1100781	9.22401	11.3047	10.9016	8.02833	8.49971	9.50014	9.95515	11.6857	IPR004841: Amino acid permease-associated region	213788	1100781	chr_201	-	474041	476195
1181587	11.6639	10.4442	11.456	11.0867	10.7031	10.6775	12.099	11.9455	IPR015590: Aldehyde dehydrogenase	213793	1181587	chr_201	-	491862	493578
1181588	8.77623	8.72579	8.62399	8.9969	8.81317	8.76887	8.78551	8.78875	IPR000073: Alpha/beta hydrolase fold-1	44810	1181588	chr_201	-	493676	495451
1156275	11.1576	8.52532	9.9516	8.74106	11.1256	9.99338	10.1515	7.30997	IPR000172: Glucose-methanol-choline oxidoreductase, N-terminal	50882	1156275	chr_201	-	496504	498801
1100802	10.4834	8.91155	9.07819	10.3527	10.001	9.24636	8.46176	8.76788	IPR000627: Intradiol ring-cleavage dioxygenase, C-terminal	192151	1100802	chr_201	-	507889	509085
1203643	8.33903	8.92136	8.99676	7.52278	7.36899	8.61081	8.69731	8.8775	IPR004841: Amino acid permease-associated region	140221	1203643	chr_201	-	513663	516214
44818	2.29075	3.31999	4.03457	2.06438	3.28426	1.76984	2.87074	2.91742	IPR002345: Lipocalin	44818	44818	chr_201	-	524119	524845
1156280	9.7826	12.8097	12.3644	9.4571	12.1676	10.5006	11.5759	12.0219	IPR002821: Hydantoinase/oxoprolinase	129111	1156280	chr_201	-	525032	529611
1116419	6.89001	7.35844	8.02534	6.88582	7.77737	6.54722	8.86655	8.27999	IPR000933: Glycoside hydrolase, family 29 (alpha-L-fucosidase)	44822	1116419	chr_201	-	534586	537139
1141950	10.2286	10.0373	9.37071	8.99182	9.46928	9.44596	8.51204	8.41311	IPR001461: Peptidase A1	191956	1141950	chr_201	-	539318	541249
1116425	8.41515	7.4115	7.28287	7.17012	7.0037	7.96463	7.20079	7.29264	IPR001138: Fungal transcriptional regulatory protein, N-terminal	44825	1116425	chr_201	-	541403	543399
1081543	0.104403	0.364042	0.662146	0.129745	0.649018	0.127914	0.117454	1.71171	IPR013130: Ferric reductase-like transmembrane component, N-terminal	44828	1081543	chr_201	-	549341	551823
1149363	3.09069	2.72038	4.22233	4.59354	4.78251	2.35534	4.81177	5.06311	IPR011701: Major facilitator superfamily MFS-1	192215	1149363	chr_201	-	559134	560962
1081516	5.01252	2.65749	4.75762	4.61209	5.09035	4.25624	6.69355	4.82826	IPR008775: Phytanoyl-CoA dioxygenase	192233	1081516	chr_201	-	561685	562870
1170613	8.71554	7.67709	7.99246	9.00439	9.47609	7.67082	8.72007	6.93611	IPR002347: Glucose/ribitol dehydrogenase	192184	1170613	chr_201	-	571820	572701
191974	8.16254	7.39126	7.00124	8.49189	8.77397	8.04114	9.08393	6.67571	IPR003439: ABC transporter-like	191974	191974	chr_201	-	573265	577653
1131420	5.30325	4.13223	3.93654	4.66329	4.38021	4.64257	4.44296	3.23222	IPR002110: Ankyrin	44840	1131420	chr_201	-	583414	585327
1116434	9.18296	7.64066	7.63827	7.44848	8.3049	8.20814	7.43887	7.68591	IPR000571: Zinc finger, CCCH-type	140582	1116434	chr_201	-	585694	587782
191783	5.8416	4.85643	6.18034	6.60799	4.94684	4.40966	6.39068	5.14148		191783	191783	chr_201	-	588726	589930
192085	2.78117	4.03124	2.75144	1.97755	2.37697	1.60915	2.36121	5.46848		192085	192085	chr_201	-	602133	603048
1100843	10.4351	10.996	11.6885	9.85239	9.47845	8.98582	12.443	10.8285	IPR001613: Flavin-containing amine oxidase	192222	1100843	chr_201	-	620902	622913
44853	2.62811	2.23263	1.40908	1.76209	2.58978	1.53986	1.24944	2.06035		44853	44853	chr_201	-	634577	635266
1131437	4.76962	5.91286	4.09615	8.82783	9.62557	4.16135	4.78295	5.60545	IPR003819: Taurine catabolism dioxygenase TauD/TfdA	191950	1131437	chr_201	-	639330	640923
1131438	-3.01039	-3.17962	-3.17877	-3.17462	-3.1777	-3.17514	-3.17788	-3.16919	IPR011333: BTB/POZ fold	44857	1131438	chr_201	-	642322	643068
1081950	5.18491	3.08027	6.19648	4.22726	4.35884	3.70172	4.08689	2.50205	IPR000073: Alpha/beta hydrolase fold-1	44858	1081950	chr_201	-	643605	645737
1081533	2.07147	2.7648	3.25716	4.12153	3.6627	2.72019	2.7644	2.71648	IPR001106: Phenylalanine/histidine ammonia-lyase	192356	1081533	chr_201	-	648354	650654
1149379	4.29524	5.04741	5.55527	8.41358	8.29488	4.4509	6.43751	5.00486	IPR001327: Pyridine nucleotide-disulphide oxidoreductase, NAD-binding region	192161	1149379	chr_201	-	657141	661555
1181624	6.68166	6.93539	6.99679	6.29917	6.56935	5.71585	6.66376	7.21363		50908	1181624	chr_201	-	664103	664943
1181626	9.55842	9.65914	10.8391	10.105	9.95413	9.12918	11.5477	12.0837	IPR001303: Class II aldolase/adducin, N-terminal	213815	1181626	chr_201	-	671412	672471
1181627	8.95002	9.1343	9.00519	9.19634	8.84964	8.38722	10.0189	10.1288	IPR013595: Peptidase S33, tripeptidyl-peptidase C-terminal	44868	1181627	chr_201	-	672866	675017
1181629	5.28794	4.93517	5.48858	6.2023	6.7729	4.52821	5.73727	4.01697	IPR008262: Lipase, active site	192087	1181629	chr_201	-	679663	680496
1181630	10.2256	11.1393	10.5426	10.1724	10.5339	10.6255	10.1603	10.6821	IPR010619: Protein of unknown function DUF1212	129924	1181630	chr_201	-	690395	694643
1081788	1.58428	2.36083	3.31171	2.10521	2.61953	1.39212	2.76416	1.43615	IPR013149: Alcohol dehydrogenase, zinc-binding	192362	1081788	chr_201	-	699095	700177
1181632	5.6716	4.25325	4.62549	4.17757	4.55942	4.3882	4.81082	3.28806	IPR011038: Calycin-like	191998	1181632	chr_201	-	714979	715828
1116467	5.94409	3.79423	4.21826	4.23846	4.40801	4.73181	6.31829	3.50236	IPR001128: Cytochrome P450	44878	1116467	chr_201	-	719041	720708
1116473	4.46504	4.17094	4.90106	6.16172	7.08283	3.87028	7.35645	4.16772	IPR000873: AMP-dependent synthetase and ligase	44880	1116473	chr_201	-	728476	732972
1116476	8.84457	8.37934	7.06365	8.6169	8.68139	9.3615	7.05261	7.31038	IPR003439: ABC transporter-like	191865	1116476	chr_201	-	736227	741039
1141976	11.2958	12.0538	14.2222	11.4895	11.0346	10.4231	12.2896	11.3266		44883	1141976	chr_201	-	743103	744230
1156304	5.59161	6.16662	7.50308	6.15089	5.70488	5.20573	7.94191	7.56857	IPR003280: Potassium channel, two pore-domain	121803	1156304	chr_201	-	746412	748388
1116480	9.29606	10.0082	12.3081	10.5284	9.68609	9.42448	13.3192	13.7248	IPR011701: Major facilitator superfamily MFS-1	54838	1116480	chr_201	-	748474	750181
1181644	13.2079	9.14949	9.39802	10.8841	10.5509	12.6831	11.2384	11.0487	IPR005475: Transketolase, central region	192202	1181644	chr_201	-	756880	758510
1116489	8.17145	6.63165	7.04862	9.28447	8.3253	7.3672	8.01446	7.01085		191772	1116489	chr_201	-	759098	761176
1181646	2.90707	3.27664	3.12089	1.77628	2.81314	2.03381	2.79695	2.84013	IPR002156: Ribonuclease H	126620	1181646	chr_201	-	765433	766452
1156310	5.58281	4.15667	4.3503	5.06345	4.6039	4.81651	4.94126	3.12646	IPR001138: Fungal transcriptional regulatory protein, N-terminal	44891	1156310	chr_201	-	770553	773735
1149400	2.7166	2.15394	6.02023	2.30609	3.01919	2.55914	6.75496	3.89813	IPR003663: Sugar transporter	50919	1149400	chr_201	-	776412	778058
1170676	-1.23432	-1.24641	-1.23795	-1.22564	-0.319414	-1.22627	-1.22984	-1.21881		44896	1170676	chr_201	-	780985	781785
44897	-1.58823	-1.5966	-1.5908	-1.58191	-1.58454	-1.58238	-0.783962	-1.57676		44897	44897	chr_201	-	782272	782958
44900	3.66964	2.53693	3.26245	3.57864	3.39752	3.08543	3.37918	4.81655	IPR011701: Major facilitator superfamily MFS-1	44900	44900	chr_201	-	788648	790381
1149404	-0.0569501	0.0563115	0.298708	-0.0403255	0.590938	-0.0415417	1.05096	-0.0267962	IPR013149: Alcohol dehydrogenase, zinc-binding	192165	1149404	chr_201	-	791115	794523
1181650	2.87967	3.43739	3.28261	2.44356	2.81109	2.22376	3.31984	4.10551		44902	1181650	chr_201	-	797655	798017
44905	1.80773	1.57816	3.18422	4.07706	4.39812	1.60448	4.07167	1.6792		44905	44905	chr_201	-	808167	809283
1131485	-0.0413007	-0.138787	-0.245203	0.0294261	0.469654	-0.230612	0.177379	-0.220685		191876	1131485	chr_201	-	812641	813947
1181652	6.30553	4.39924	6.33323	5.12814	4.34137	6.0097	5.29134	3.38292		141462	1181652	chr_201	-	815123	816748
1170692	0.062548	-0.993733	-0.770066	-0.970108	-0.974311	-0.970848	-0.975046	-0.961899	IPR000425: Major intrinsic protein	44910	1170692	chr_201	-	821790	822951
1181654	11.9979	10.0415	9.91371	11.0394	10.3995	12.2133	10.093	9.38963	IPR002921: Lipase, class 3	44913	1181654	chr_201	-	826529	827706
1156315	8.92923	9.00807	8.63657	8.04834	8.82535	9.11401	8.72537	8.93045	IPR001613: Flavin-containing amine oxidase	191996	1156315	chr_201	-	828181	829905
1170697	5.24565	4.55464	5.4416	5.92561	5.70505	5.37143	6.27557	4.45437	IPR003439: ABC transporter-like	192036	1170697	chr_201	-	830391	835329
1081596	6.82539	5.32869	4.80215	4.88344	3	6.78107	5.53709	4.52	IPR011701: Major facilitator superfamily MFS-1	44917	1081596	chr_201	-	841946	843739
1131496	4.51058	9.33815	5.96039	3.85791	3.14046	3.56826	5.10545	7.27669			1131496	chr_201	-	844858	845367
1116513	10.5716	9.16307	8.72775	9.36649	10.0512	11.0128	8.32621	9.45827	IPR004841: Amino acid permease-associated region	192330	1116513	chr_201	-	849766	851959
44920	6.41985	5.52132	5.10914	5.4273	4.82811	5.97674	5.77121	7.16493		44920	44920	chr_201	-	852512	853988
1116516	10.2813	11.5432	13.0489	10.9693	10.516	9.85404	10.9124	11.6947	IPR011701: Major facilitator superfamily MFS-1	213827	1116516	chr_201	-	855764	857651
1156320	7.92402	7.86723	7.85127	7.60712	7.96189	7.95976	7.58226	7.64733		131913	1156320	chr_201	-	858060	859655
1149419	-2.17713	-2.07837	-1.8933	-2.17488	-2.17583	-2.17505	-2.17599	-2.17299	IPR002018: Carboxylesterase, type B	191883	1149419	chr_201	-	865540	867210
1170713	3.81308	2.01409	2.75897	3.70792	2.52158	3.09301	4.24281	2.2846	IPR011021: Arrestin-like, N-terminal	44928	1170713	chr_201	-	878886	880275
1156322	9.22679	8.70488	9.1707	9.40723	9.12108	8.70644	9.57749	9.21275	IPR007219: Fungal specific transcription factor	120468	1156322	chr_201	-	880891	883513
44930	1.75224	1.31713	2.15364	1.78159	1.96938	1.15919	1.84103	1.71156	IPR011701: Major facilitator superfamily MFS-1	44930	44930	chr_201	-	883938	885392
50930	5.87139	3.34578	3.66627	5.13836	4.44308	4.80871	6.69348	3.94752	IPR006175: Endoribonuclease L-PSP	50930	50930	chr_201	-	886712	887196
44933	6.21279	5.7002	6.29574	5.49178	5.95252	5.35195	6.34857	4.92409	IPR013149: Alcohol dehydrogenase, zinc-binding	44933	44933	chr_201	-	892454	893881
191932	7.57509	8.27893	8.24266	7.54001	7.95524	7.31158	8.25101	9.04486	IPR011701: Major facilitator superfamily MFS-1	191932	191932	chr_201	-	901500	903054
1181665	12.0222	12.5178	10.8712	10.2418	10.0724	12.287	12.0199	12.9266	IPR005847: Dihydroorotase region	192398	1181665	chr_201	-	906837	909799
1149430	6.61199	6.16607	6.27884	6.32022	6.34565	6.40061	7.3482	5.52226	IPR001248: Permease for cytosine/purines, uracil, thiamine, allantoin	213834	1149430	chr_201	-	911998	913742
1170726	9.58908	9.76989	9.48206	9.28733	9.08881	8.99	9.81603	9.35013	IPR006090: Acyl-CoA oxidase/dehydrogenase, type 1	191914	1170726	chr_201	-	914177	915543
1149433	6.56115	7.21858	7.92075	7.6642	7.46026	6.35458	8.65169	8.24179	IPR002283: Isopenicillin N synthase	54843	1149433	chr_201	-	922009	923099
1203931	4.82558	6.10888	8.33353	7.24148	7.8412	5.75134	9.2407	8.34466	IPR002202: Hydroxymethylglutaryl-CoA reductase, class I/II, catalytic	44946	1203931	chr_201	-	925699	926947
1081722	7.49679	7.02631	8.24197	7.12382	7.71155	6.58681	8.94256	5.11175		44948	1081722	chr_201	-	933818	935853
1162031	7.71416	6.05222	8.11333	5.72654	6.59241	6.2428	8.92839	6.24063		125140	1162031	chr_201	-	936385	938128
1162033	2.1142	1.19308	2.33889	1.00878	1.66808	1.00581	2.6692	1.04133		44951	1162033	chr_201	-	940861	941576
1162035	8.29762	9.17702	9.67437	9.06903	9.11522	8.35601	9.07401	9.4987		36571	1162035	chr_202	+	163	2258
1203955	9.27117	9.41736	9.50277	10.7367	10.2075	9.56563	9.48274	10.0022	IPR000560: Histidine acid phosphatase	36569	1203955	chr_202	+	6407	11575
1100946	10.9457	10.4857	11.1702	10.1922	10.1226	10.2639	10.9858	11.1635	IPR001206: Diacylglycerol kinase, catalytic region	170612	1100946	chr_202	+	11901	13749
1116559	9.79745	10.651	10.8101	10.7421	10.5336	10.1796	10.3504	10.621	IPR007751: Protein of unknown function DUF676, hydrolase-like	36567	1116559	chr_202	+	14099	17846
1203978	7.67722	7.55101	8.22845	7.68702	7.48362	7.52163	8.46936	8.4723		141870	1203978	chr_202	+	21040	22808
1181679	9.26822	9.49445	9.70787	9.73908	10.154	9.64845	8.86812	9.74202	IPR007205: Protein of unknown function DUF383	206419	1181679	chr_202	+	23066	24738
1156337	10.9075	11.3838	11.4797	12.4755	11.8176	11.4292	11.517	11.5046	IPR011039: Transcription Factor IIF, Rap30/Rap74, interaction	196922	1156337	chr_202	+	25504	27869
1083843	12.1488	12.4441	11.9343	11.9386	12.9603	13.3084	11.1401	12.0202	IPR004568: Phosphopantethiene-protein transferase	55511	1083843	chr_202	+	37423	43173
1162046	8.06888	7.86444	8.25967	7.71836	7.5839	7.57551	7.25606	7.5658	IPR007087: Zinc finger, C2H2-type	36558	1162046	chr_202	+	47883	48636
1083684	9.94553	10.1411	10.9213	10.3063	9.89358	9.92224	10.4673	10.695	IPR004843: Metallophosphoesterase	46882	1083684	chr_202	+	51229	53181
1116590	9.61518	9.18929	9.02807	8.73032	9.25481	9.47871	8.15859	8.88903	IPR000120: Amidase signature enzyme	170115	1116590	chr_202	+	55348	57344
1156347	9.22933	9.33848	8.68011	9.60112	10.354	9.54725	8.38799	9.50656	IPR007955: Bystin		1156347	chr_202	+	60216	62293
1116600	12.7535	13.0017	12.9832	12.5428	12.4962	13.9867	11.9022	12.7089	IPR011700: Basic leucine zipper		1116600	chr_202	+	63700	65491
1162054	10.76	10.3178	10.6482	11.1553	10.8169	10.6214	10.9355	10.6863			1162054	chr_202	+	65733	66880
1005364	1.62354	1.43005	1.43802	2.02391	0.75332	0.762745	1.004	0.787051			1005364	chr_202	+	66691	67023
1116602	7.1844	7.40409	6.80556	7.24137	7.43161	7.6468	7.388	7.80089	IPR001138: Fungal transcriptional regulatory protein, N-terminal	206395	1116602	chr_202	+	67709	70366
1116605	11.0489	10.5275	10.2742	9.62778	10.1823	11.1903	10.5331	10.591	IPR004165: Coenzyme A transferase	172302	1116605	chr_202	+	70433	72821
36544	3.3497	3.97853	3.69594	4.10149	3.48963	3.97581	3.86742	3.92124		36544	36544	chr_202	+	79160	79480
171834	3.10754	3.24373	2.46909	3.81085	4.72197	3.02311	4.44152	2.10827	IPR001199: Cytochrome b5	171834	171834	chr_202	+	83687	85135
1204072	6.77981	6.60104	6.59026	6.02023	6.61728	5.71462	6.93232	6.62137	IPR001138: Fungal transcriptional regulatory protein, N-terminal	130183	1204072	chr_202	+	86361	89167
1083715	6.9385	7.11979	7.01042	5.97679	6.47303	6.45459	6.94755	7.29411	IPR011701: Major facilitator superfamily MFS-1	172695	1083715	chr_202	+	89706	91443
1116617	7.74144	6.90201	7.10069	6.70432	7.87624	7.31376	6.58643	4.90866	IPR006384: HAD-superfamily hydrolase, subfamily IB, hypothetical 1	206389	1116617	chr_202	+	92764	94083
1101011	8.01042	8.59502	8.04284	6.68619	7.05327	7.54122	6.27587	6.41569		36539	1101011	chr_202	+	94664	96755
36538	3.63349	2.67538	5.33331	7.47344	7.62675	3.6244	7.72681	2.94145		36538	36538	chr_202	+	98172	99331
36536	2.49215	2.11252	2.49561	2.89396	2.71226	2.78133	2.87549	3.15123		36536	36536	chr_202	+	101348	101930
1116622	9.06019	7.83308	8.62309	8.26456	8.564	8.99061	8.17616	8.00709	IPR010720: Alpha-L-arabinofuranosidase, C-terminal	206387	1116622	chr_202	+	103565	105943
1181702	9.53978	9.51686	8.34987	8.84812	9.80729	8.76068	8.13399	8.94686	IPR009262: Protein of unknown function DUF914, eukaryotic	172733	1181702	chr_202	+	106818	108266
1204104	1.85371	4.55704	2.48942	2.71302	1.60657	1.64662	3.93038	5.89861		36532	1204104	chr_202	+	109639	110992
1116628	9.60647	11.2607	9.66807	10.6317	10.9577	10.3661	11	11.2371	IPR001461: Peptidase A1	206384	1116628	chr_202	+	112794	114411
1204106	7.26222	6.53314	6.96219	7.86843	8.47214	10.6823	7.00631	6.35571		52085	1204106	chr_202	+	120597	121225
36528	3.63944	4.24365	4.07541	4.97367	4.64638	3.34938	4.65342	2.52351		36528	36528	chr_202	+	122551	123186
1204120	5.44973	5.90401	6.04144	6.68308	6.48351	5.37846	6.03148	4.88762	IPR004254: Hly-III related proteins	36527	1204120	chr_202	+	123476	124798
36526	-0.358482	-0.234544	0.286102	0.794442	-0.349503	-0.344254	-0.350618	-0.330718		36526	36526	chr_202	+	126312	127512
1082629	-0.817049	-0.829449	-0.820859	-0.298838	-0.0387035	-0.808322	-0.812241	-0.799903		36524	1082629	chr_202	+	132057	132761
1149480	4.30319	3.25806	7.93902	5.79377	6.96166	3.05997	6.04013	2.90275		36522	1149480	chr_202	+	137481	138282
1162067	5.86052	4.4509	5.12388	5.64316	5.69191	5.40503	5.9536	4.98699		206381	1162067	chr_202	+	139301	139813
1162068	7.4962	6.44471	6.867	8.14881	7.99502	7.5692	7.95729	8.30193		171222	1162068	chr_202	+	140183	142849
1131579	5.61542	5.13364	5.66825	7.19854	8.17929	5.69584	8.57256	8.2253	IPR006094: FAD linked oxidase, N-terminal	172176	1131579	chr_202	+	144245	146412
1116652	7.38516	7.75423	6.67879	10.0747	9.09673	6.76811	7.82018	5.09599	IPR005025: NADPH-dependent FMN reductase	170649	1116652	chr_202	+	171520	172313
1082257	1.08689	1.59024	0.999967	0.280495	0.271034	0.278834	0.269375	0.298893	IPR002937: Amine oxidase	206373	1082257	chr_202	+	172715	174100
1101042	5.41989	8.15126	5.72411	5.0311	5.70702	4.29548	4.62035	4.21783		52079	1101042	chr_202	+	175485	176376
46858	4.71751	4.76503	7.36983	6.64864	5.64717	4.42024	9.294	6.97805	IPR013149: Alcohol dehydrogenase, zinc-binding	46858	46858	chr_202	+	179241	180454
1156371	3.626	4.67334	4.56036	2.55221	4.1294	3.69347	5.49004	6.12556	IPR002035: von Willebrand factor, type A	36504	1156371	chr_202	+	185326	188276
1204167	4.6225	6.8962	8.23554	5.41503	5.80305	3.98647	7.89601	6.79024	IPR001128: Cytochrome P450	36502	1204167	chr_202	+	190042	191649
171417	2.64937	2.26209	3.46693	2.69042	2.06255	3.03404	1.85381	1.98751	IPR007568: RTA1 like protein	171417	171417	chr_202	+	194179	195175
1149500	2.00896	2.29844	3.11443	1.65331	2.41032	2.32382	3.4944	3.28945	IPR011701: Major facilitator superfamily MFS-1	171904	1149500	chr_202	+	199201	201512
1116665	7.61379	7.08649	6.84752	6.49426	7.22231	7.9191	6.70017	6.76335		36498	1116665	chr_202	+	202092	207936
1142028	14.7838	11.5517	11.5887	11.0404	12.8265	13.6069	9.62913	10.1632			1142028	chr_202	+	210209	210920
1204192	2.23694	2.74129	1.90813	5.58889	6.34703	1.7998	4.9046	1.90708	IPR003663: Sugar transporter	171073	1204192	chr_202	+	221891	223702
1142034	9.87753	12.8352	12.1709	11.5102	11.8488	9.51421	11.0482	9.84886	IPR003663: Sugar transporter	172786	1142034	chr_202	+	226072	228320
1082022	0.589573	0.322094	0.423494	0.159792	0.526515	0.159035	0.763405	0.168384		36483	1082022	chr_202	+	235764	237104
1204213	6.10933	5.64369	5.66345	6.71989	6.45688	5.47522	6.24039	6.4929		172886	1204213	chr_202	+	242339	245263
1156378	4.17025	4.61409	4.56923	4.40541	4.7949	4.61289	5.06499	3.4797			1156378	chr_202	+	246614	247369
1204224	5.13377	5.52227	5.47724	6.12715	6.0063	4.72248	5.61764	5.48468	IPR008854: Thiopurine S-methyltransferase	171010	1204224	chr_202	+	248746	249956
1204228	5.17925	5.96185	5.61164	5.06456	6.24807	4.68578	5.93019	4.83973		171597	1204228	chr_202	+	251695	254595
1116684	3.59586	4.50198	4.17384	2.44467	4.19445	2.16008	4.172	2.98111	IPR006642: Zinc finger, Rad18-type putative	46849	1116684	chr_202	+	256951	258471
170908	0	0	0	0	0	0	0	0		170908	170908	chr_202	+	259128	259298
1116691	5.8491	7.10415	7.19636	6.05919	6.60064	5.15236	7.6039	7.72467	IPR000608: Ubiquitin-conjugating enzyme, E2	36472	1116691	chr_202	+	265749	269082
1116693	4.828	4.73037	5.12141	4.59009	5.45768	4.32909	6.40617	5.9098	IPR002110: Ankyrin	36470	1116693	chr_202	+	270560	272299
1082721	10.568	9.70617	9.60992	9.32349	9.88352	10.1369	9.22145	9.4651	IPR002347: Glucose/ribitol dehydrogenase	171497	1082721	chr_202	+	279236	280130
1142041	10.1413	9.79272	9.82315	9.23959	9.29632	9.45588	9.37562	9.71635	IPR003958: Transcription factor CBF/NF-Y/archaeal histone	36465	1142041	chr_202	+	280993	282028
1149525	0.529379	0.819344	1.42132	1.17862	0.964384	0.547162	1.24075	0.564425	IPR013057: Amino acid transporter, transmembrane	140911	1149525	chr_202	+	284258	285793
1181742	4.84785	4.39627	4.86182	3.78868	4.3249	4.67295	4.20654	4.28535		36462	1181742	chr_202	+	289133	290044
124037	5.21835	4.3517	4.69912	4.60103	4.16044	4.66153	3.97678	4.24934		124037	124037	chr_202	+	290979	292000
1083607	10.2521	10.666	10.2934	10.8096	10.7833	10.9701	10.6491	10.6388	IPR007087: Zinc finger, C2H2-type	55495	1083607	chr_202	+	293937	296607
127221	8.0775	8.07865	7.5435	7.37347	7.07275	7.15908	7.30247	8.46259		127221	127221	chr_202	+	299655	300050
1156390	10.4282	10.1851	9.36238	9.23817	9.30102	9.87202	9.41973	11.6211	IPR011333: BTB/POZ fold		1156390	chr_202	+	300416	301642
1204293	3.55408	2.98711	2.90192	3.64255	2.45013	1.95802	1.64428	2.05552	IPR002100: Transcription factor, MADS-box	36456	1204293	chr_202	+	306887	307413
170177	5.58903	5.97465	5.69384	5.18793	5.37623	5.4299	4.70796	5.13004	IPR002100: Transcription factor, MADS-box	170177	170177	chr_202	+	309972	310327
1162098	7.43146	7.94228	8.14747	8.83699	8.40267	7.65029	8.1348	8.52488		130637	1162098	chr_202	+	312557	313601
1204305	7.25244	4.71122	4.61533	5.97628	5.11285	6.22056	5.4901	4.15916	IPR001680: WD40 repeat	124989	1204305	chr_202	+	315707	317077
1181748	9.44908	9.74165	9.01374	9.55907	9.16654	9.6729	9.67245	10.0391	IPR002151: Kinesin light chain	36453	1181748	chr_202	+	318496	323422
1204327	6.07801	6.42845	6.53488	6.55623	6.21844	6.3253	6.0331	7.44685	IPR011009: Protein kinase-like	120396	1204327	chr_202	+	324985	327472
1142051	4.07254	4.97563	5.44187	4.60685	3.68969	2.93037	4.46463	5.75485			1142051	chr_202	+	333114	333600
1142058	10.8588	10.029	9.84636	9.50375	9.80489	9.9946	9.32961	9.62261	IPR000719: Protein kinase, core	36448	1142058	chr_202	+	340335	341083
1131640	0.633912	0.581197	1.32529	2.46846	1.77949	1.42854	0.653321	0.701052	IPR009002: FMN-binding split barrel, related	142500	1131640	chr_202	+	352978	353750
142020	7.32559	6.72814	6.99332	8.60722	8.35774	6.89625	8.229	6.60091	IPR013149: Alcohol dehydrogenase, zinc-binding	142020	142020	chr_202	+	355834	356937
36440	5.14401	4.40882	5.54968	8.35018	7.57046	5.40115	6.79562	4.48343	IPR001279: Beta-lactamase-like	36440	36440	chr_202	+	360843	362106
1156399	4.7078	5.15784	5.68014	5.18495	5.24009	4.04861	5.69283	6.67824	IPR011701: Major facilitator superfamily MFS-1	140511	1156399	chr_202	+	366894	368652
1162109	6.51901	6.73516	6.34467	8.63544	8.79018	6.45043	6.86269	7.00406	IPR009002: FMN-binding split barrel, related	171186	1162109	chr_202	+	372858	374134
137960	4.11308	2.18996	2.7863	2.61514	2.6629	3.36379	2.86077	1.8147	IPR011008: Dimeric alpha-beta barrel	137960	137960	chr_202	+	375460	375857
1162110	0.0969043	0.60796	0.530308	0.56551	0.801368	0.109389	0.103763	0.121574	IPR015590: Aldehyde dehydrogenase	171426	1162110	chr_202	+	389397	390718
1162111	1.83651	1.36546	2.17168	2.67542	2.79094	2.26539	1.7578	1.35975	IPR001155: NADH:flavin oxidoreductase/NADH oxidase, N-terminal	171334	1162111	chr_202	+	394446	395552
1156402	7.84458	8.01273	8.47569	5.01804	6.98441	6.01729	8.34059	6.9503		36428	1156402	chr_202	+	403924	407811
1181762	8.53564	8.77033	9.64748	5.82136	7.55461	7.94824	8.29723	6.9995	IPR013094: Alpha/beta hydrolase fold-3	170237	1181762	chr_202	+	408418	410315
1170869	5.55469	3.71351	5.85176	3.40415	5.88113	4.97697	4.635	3.69948		206357	1170869	chr_202	+	411244	412461
1162115	10.9081	8.53949	9.06094	8.32158	8.79141	9.84845	8.2719	8.02611	IPR013078: Phosphoglycerate mutase	36424	1162115	chr_202	+	416199	416884
1156404	2.03982	2.46501	3.0264	2.38023	3.06105	2.18392	4.09502	2.05757	IPR012312: Hemerythrin/HHE cation-binding motif	172537	1156404	chr_202	+	422411	423810
1156406	1.8321	1.78176	3.33426	3.18912	3.41246	1.64375	3.98063	2.31473	IPR001330: Prenyltransferase/squalene oxidase	120511	1156406	chr_202	+	435655	438215
1181768	2.44722	3.33939	5.19861	4.38821	5.42457	2.8409	5.82614	7.20552	IPR000111: Glycoside hydrolase, clan GH-D	172232	1181768	chr_202	+	440602	441895
1082437	6.49318	7.57939	8.3811	7.74846	7.01577	7.11344	7.78132	7.48941	IPR001138: Fungal transcriptional regulatory protein, N-terminal	119939	1082437	chr_202	+	443463	445980
1181770	4.82337	7.0271	6.48936	5.00222	6.31093	4.63353	6.91013	7.40451	IPR011701: Major facilitator superfamily MFS-1	171699	1181770	chr_202	+	447981	449682
36411	2.24087	2.94335	4.01552	3.64361	3.60836	2.07763	4.54711	5.66871		36411	36411	chr_202	+	451734	452399
1131674	7.1219	5.72337	7.67763	7.11986	7.02217	6.46808	7.54389	5.5503		124966	1131674	chr_202	+	453112	454235
1101130	10.2474	10.5669	10.2804	10.5798	10.7484	10.4762	10.6668	10.4621	IPR004000: Actin/actin-like	171085	1101130	chr_202	+	459826	462274
1181775	9.18629	8.78368	8.23446	8.35891	9.89009	9.73548	8.59266	7.90789	IPR006094: FAD linked oxidase, N-terminal	36404	1181775	chr_202	+	466423	468452
170838	3.19903	6.30061	4.22565	4.2308	3.98616	3.25278	5.33446	5.24153		170838	170838	chr_202	+	469096	470136
1082387	3.54378	6.26453	4.69126	5.5075	5.15994	3.7402	7.56151	5.45676		36402	1082387	chr_202	+	471043	473556
1170894	0	0	0	0	0	0	0	0			1170894	chr_202	+	474408	474768
1142070	10.7342	11.2531	9.97779	8.70783	9.59345	10.3049	9.06625	9.57069		172697	1142070	chr_202	+	477241	477954
1131684	0	0	0	0	0	0	0	0	IPR016477: Ketosamine-3-kinase	172072	1131684	chr_202	+	479838	480797
1181777	9.98349	9.94423	9.95917	11.068	10.5499	10.3388	10.7152	9.7657	IPR007087: Zinc finger, C2H2-type	36399	1181777	chr_202	+	481732	483311
1131686	7.44735	6.51047	6.78927	7.80982	7.15245	8.12579	6.6949	8.05677	IPR004455: NADP oxidoreductase, coenzyme F420-dependent	36398	1131686	chr_202	+	484538	485579
1170900	7.3977	5.86818	6.7368	6.14518	6.09511	8.22709	7.49013	9.56826	IPR002872: Proline dehydrogenase	132598	1170900	chr_202	+	486199	487472
1131689	11.992	10.9287	11.2481	11.0456	10.706	11.7123	10.9882	10.8526	IPR005195: Glycoside hydrolase family 65, central catalytic	52061	1131689	chr_202	+	489000	492358
1131691	3.47576	2.85673	3.05123	1.667	2.09846	2.81249	2.25169	2.26563			1131691	chr_202	+	495700	496079
36391	1.5156	1.58778	1.78642	1.79196	2.07392	1.62447	1.72293	1.72442		36391	36391	chr_202	+	505326	506446
1149565	3.93938	4.96994	3.30651	4.62924	5.26705	4.84056	3.95028	5.50096	IPR011701: Major facilitator superfamily MFS-1	171379	1149565	chr_202	+	507330	508762
1181781	4.51219	5.22303	5.40616	4.20061	5.67577	4.68414	5.99402	5.82907	IPR003689: Zinc/iron permease	172823	1181781	chr_202	+	513305	514784
1131700	0	0	0	0	0	0	0	0		36383	1131700	chr_202	+	525286	525920
1131705	3.30131	5.28924	4.89297	2.76368	4.78031	2.96075	4.45503	4.9046		171681	1131705	chr_202	+	550632	551785
1170920	5.44265	4.73555	5.46821	6.81756	6.21991	5.4074	6.24215	4.6369		46815	1170920	chr_202	+	554482	556238
1142077	14.0773	14.4765	15.4621	15.1591	14.4662	13.9419	15.4528	16.2926	IPR002016: Haem peroxidase, plant/fungal/bacterial	206339	1142077	chr_202	+	563275	565765
1162140	6.869	6.0722	6.71786	6.03467	6.04205	6.11016	6.15084	7.31808	IPR001613: Flavin-containing amine oxidase	52052	1162140	chr_202	+	565997	567439
1156422	5.66663	7.26508	6.37007	6.1186	5.37245	4.92516	6.5147	5.9588	IPR010730: Heterokaryon incompatibility	142667	1156422	chr_202	+	568268	570378
1116774	4.41066	8.3904	4.27188	5.20947	5.67402	4.68969	4.20521	5.44144	IPR000254: Cellulose-binding region, fungal	206333	1116774	chr_202	+	573750	576779
1131715	0.521583	0.397091	0.652882	1.30664	1.53115	0.307029	0.297497	0.327252			1131715	chr_202	+	579633	580126
36364	0.549935	0.489753	0.984927	2.40251	2.29228	0.588996	1.13029	0.624673	IPR011701: Major facilitator superfamily MFS-1	36364	36364	chr_202	+	581753	583615
1181798	8.37008	7.29689	7.05415	6.82554	7.02141	8.25247	7.59277	7.93784			1181798	chr_202	+	596188	596870
1170934	0	0	0	0	0	0	0	0			1170934	chr_202	+	596291	596593
1181799	8.59013	7.60739	7.71119	7.61482	7.63044	8.45487	7.57105	7.27726	IPR002734: Bacterial bifunctional deaminase-reductase, C-terminal	171353	1181799	chr_202	+	597496	598478
1149581	-2.21824	-2.38547	-2.24053	-2.38172	-2.38242	-2.38184	-2.38254	-2.38031		36356	1149581	chr_202	+	600716	602218
1116782	10.2916	8.10243	8.03395	8.32551	8.88909	9.61196	8.82119	8.86473	IPR010977: Aromatic-L-amino-acid decarboxylase	170119	1116782	chr_202	+	604396	606189
1083961	0.583986	0.485169	0.812229	1.00837	0.804108	0.650744	0.942543	0.422684		36354	1083961	chr_202	+	606748	608730
36353	1.06425	1.62852	1.77873	1.09912	1.86273	1.09657	2.55832	2.54684	IPR008930: Terpenoid cylases/protein prenyltransferase alpha-alpha toroid	36353	36353	chr_202	+	610418	612238
1204485	6.87681	7.22343	8.32414	9.73509	9.32107	6.55685	8.16766	8.07789	IPR007361: Protein of unknown function DUF427	128447	1204485	chr_202	+	612502	613140
1181804	1.3066	1.89304	1.23142	1.04739	2.28134	1.04024	3.06347	4.77241		36350	1181804	chr_202	+	624478	625017
1170944	2.23726	3.61215	3.88745	4.58816	3.85372	2.8745	5.91368	6.52788			1170944	chr_202	+	625357	627061
1170946	4.55767	3.56484	4.01926	4.15398	4.38585	3.29563	4.65207	2.47131	IPR011701: Major facilitator superfamily MFS-1	123933	1170946	chr_202	+	630119	631688
1116789	10.0285	10.3674	9.71748	10.1689	10.2375	10.749	10.4574	10.6988	IPR001670: Iron-containing alcohol dehydrogenase	170268	1116789	chr_202	+	636856	641227
1005913	0	0	0	0	0	0	0	0			1005913	chr_202	+	640853	641217
1170951	9.94448	10.4274	10.61	10.6693	10.1678	10.2987	10.4777	10.724		55487	1170951	chr_202	+	643188	645168
1131737	3.58527	4.88781	3.80016	4.11362	4.38058	3.36281	3.01899	5.19438	IPR010730: Heterokaryon incompatibility	137102	1131737	chr_202	+	648071	649284
1181814	10.3377	9.41605	9.82086	10.56	10.0516	10.1068	9.94767	9.85677	IPR000991: Glutamine amidotransferase class-I, C-terminal	172301	1181814	chr_202	+	661154	662409
1181816	9.71582	9.29789	9.24561	9.7226	9.30213	9.30861	8.81988	9.48775	IPR002667: Isopentenyl-diphosphate delta-isomerase	170557	1181816	chr_202	+	663687	664882
1162164	9.51888	9.0138	9.26229	8.87164	9.10698	8.88177	8.59838	9.05497	IPR008728: PAXNEB	172459	1162164	chr_202	+	665804	667085
36333	7.94955	8.01547	7.87002	8.08875	8.31835	7.86385	7.24872	8.31131	IPR016690: tRNA-splicing endonuclease, SEN34 subunit	36333	36333	chr_202	+	667958	668911
1181821	9.57861	8.54725	9.82844	9.62777	8.78201	8.5097	10.0581	10.0998	IPR005123: 2OG-Fe(II) oxygenase	36331	1181821	chr_202	+	671429	672604
36329	3.71684	7.86252	4.50624	4.05937	5.06051	3.70848	5.99942	6.91468		36329	36329	chr_202	+	676882	679086
1116811	11.0891	10.4401	10.2436	10.6148	10.4959	10.3177	10.304	10.4186	IPR001453: Molybdopterin binding	206308	1116811	chr_202	+	692858	694289
1181828	6.25924	5.70749	5.68883	6.07311	5.66852	6.16786	6.82115	5.96658		170145	1181828	chr_202	+	710963	712506
1162176	8.46375	8.42553	7.94087	7.78456	8.16889	8.93056	7.33152	8.34879	IPR003323: Ovarian tumour, otubain	171198	1162176	chr_202	+	726539	728128
1181836	11.1695	11.1248	11.1042	11.2841	11.1252	11.3082	11.0797	11.1827	IPR008153: Clathrin adaptor, gamma-adaptin, appendage	139052	1181836	chr_202	+	752708	756037
1006058	11.7561	11.9335	11.8814	11.1776	11.6989	11.6828	11.8389	11.4639	IPR003957: Transcription factor, CBFA/NFYB, DNA topoisomerase	196788	1006058	chr_202	+	758838	760744
1131771	8.01681	7.8994	7.79659	7.09471	8.47699	7.68696	7.33574	7.52756		135545	1131771	chr_202	+	768808	770258
46775	8.55551	8.49596	9.79477	9.9723	8.97984	8.76151	10.112	9.68814		46775	46775	chr_202	+	772225	773463
1131775	7.79632	8.69425	8.5111	9.06385	8.45349	8.74623	8.70263	9.14805	IPR005605: Sporulation/nuclear morphology, Spo7	36304	1131775	chr_202	+	776520	777914
1101223	10.8899	10.5318	10.51	10.9281	10.5045	11.071	10.0542	10.4517		206270	1101223	chr_202	+	794753	796952
36297	1.96224	1.53226	1.06828	2.6728	1.62522	3.04421	1.61461	1.17308		36297	36297	chr_202	+	798109	798561
1162192	9.86085	8.91999	8.29034	10.0466	10.3975	10.641	8.20927	9.50506	IPR001128: Cytochrome P450	206266	1162192	chr_202	+	798734	800633
1181851	10.8991	10.3587	11.1069	10.414	10.4685	10.642	10.4687	10.0954	IPR001763: Rhodanese-like	137095	1181851	chr_202	+	803646	804778
1162196	8.07589	7.6019	7.83523	7.89108	7.95918	7.90832	7.45366	7.59244	IPR000195: RabGAP/TBC	172191	1162196	chr_202	+	814649	816012
1162197	12.9534	12.8727	12.6807	12.3887	12.9509	13.0152	12.0164	12.2596	IPR006977: Yip1 domain	170718	1162197	chr_202	+	816244	817900
1101241	12.4827	11.3679	11.5798	12.3485	11.8197	11.9196	11.1004	10.8513	IPR006076: FAD dependent oxidoreductase	55469	1101241	chr_202	+	823341	827407
1142138	7.14044	6.84817	7.2617	7.94805	7.55882	6.20857	6.74345	6.93659		36285	1142138	chr_202	+	828096	829031
1171014	2.27604	2.40634	3.40148	1.60431	2.39538	1.59993	3.12372	3.64547	IPR005317: Peptidase M49, dipeptidyl-peptidase III	36281	1171014	chr_202	+	844535	845453
1131797	2.10367	2.0508	2.56419	2.50795	2.51957	1.96441	1.73233	2.40863		36280	1131797	chr_202	+	846096	846461
1162203	9.05327	10.5826	9.89616	9.69191	10.7681	10.0651	8.59711	8.92175	IPR004165: Coenzyme A transferase	172523	1162203	chr_202	+	847360	849394
1162204	10.2713	11.3836	11.9558	12.9156	12.2348	10.213	11.7869	12.6727	IPR001804: Isocitrate/isopropylmalate dehydrogenase	172476	1162204	chr_202	+	852413	856481
1142142	7.88401	8.15709	8.52678	8.56087	8.37298	7.74844	7.99322	7.94996			1142142	chr_202	+	860919	861212
1162208	8.84689	8.97577	8.50913	9.31308	9.82676	9.6613	8.68027	9.83311	IPR006709: Small-subunit processome, Utp14	171090	1162208	chr_202	+	867252	870409
1162209	9.68778	10.0066	10.2642	10.062	9.68686	9.87503	11.4189	11.8523	IPR005200: Glycoside hydrolase, family 81	170223	1162209	chr_202	+	872061	875490
1006206	12.0827	12.5711	11.7472	10.742	10.5398	12.0071	11.0009	11.7379	IPR004837: Sodium/calcium exchanger membrane region	206243	1006206	chr_202	+	878435	880628
1181871	11.8489	12.025	12.2221	12.1381	12.1557	12.097	11.5519	11.7981	IPR000235: Ribosomal protein S7	206238	1181871	chr_202	+	880903	886600
1006248	10.1901	10.4163	9.96911	9.27047	9.98602	10.1713	9.71693	10.4852		52017	1006248	chr_202	+	889298	890344
1131810	9.96459	9.9629	9.42887	10.4111	11.0289	11.4653	9.61901	10.0518		170869	1131810	chr_202	+	893105	894089
1101271	13.4256	13.3908	12.7528	13.1798	14.058	14.1386	12.3596	12.8763	IPR001047: Ribosomal protein S8e	206235	1101271	chr_202	+	894376	895428
1171030	7.83901	8.54488	9.59028	8.25305	8.26352	7.80801	8.8474	8.40945	IPR004843: Metallophosphoesterase	124929	1171030	chr_202	+	895743	896774
1101280	6.89381	6.8858	7.22121	6.97422	6.78232	6.29044	6.98073	6.80495	IPR015880: Zinc finger, C2H2-like		1101280	chr_202	+	915531	917189
1162219	8.85718	8.8527	8.66396	9.61373	10.2637	9.51995	9.75247	9.25573	IPR007718: SRP40, C-terminal	36257	1162219	chr_202	+	917481	919221
1083815	9.70652	9.76517	10.9397	10.9276	9.84117	9.66084	10.7406	10.4868	IPR001128: Cytochrome P450	170610	1083815	chr_202	+	922215	923928
1181883	9.10691	8.65977	8.81763	10.3938	9.56431	9.41702	9.16175	8.39414		206228	1181883	chr_202	+	925121	926830
1142163	7.79404	11.9146	10.9928	7.32107	8.44917	7.39466	10.9605	11.8938		55463	1142163	chr_202	+	929410	930414
1142164	6.60089	10.9279	10.645	5.47737	6.73543	5.8477	9.41649	10.5347			1142164	chr_202	+	930674	931149
1156469	10.1236	10.7553	9.55523	9.7462	10.3459	10.5385	8.31263	9.35004	IPR006716: ERG2 and sigma1 receptor-like	206219	1156469	chr_202	+	942710	943776
1181890	7.91552	7.6143	7.82015	9.82925	9.1371	7.79612	8.7269	7.7932	IPR011063: PP-loop	134215	1181890	chr_202	+	944017	945353
1162232	8.37906	8.42167	8.6073	8.15514	8.08166	8.71662	8.25137	8.15596	IPR001138: Fungal transcriptional regulatory protein, N-terminal		1162232	chr_202	+	953850	955660
1101295	10.915	10.3448	10.7905	11.4305	11.0655	10.7211	10.4435	9.99709	IPR001075: NIF system FeS cluster assembly, NifU, C-terminal	206214	1101295	chr_202	+	956421	957723
36244	6.01139	4.89397	5.03818	5.02564	3.86467	4.40306	6.23635	4.99952		36244	36244	chr_202	+	961973	962589
1149636	11.6738	11.7427	11.9213	11.8055	11.4202	12.261	12.4455	12.2567	IPR007557: PSP1 C-terminal conserved region	196715	1149636	chr_202	+	965180	967910
1142179	13.2729	13.8866	13.0655	13.1664	14.1356	14.0353	12.2511	13.1291	IPR000439: Ribosomal protein L15e	196714	1142179	chr_202	+	968915	970287
1156474	10.2002	10.311	10.4843	10.5678	9.8819	10.5911	10.6838	10.7058	IPR000569: HECT	170641	1156474	chr_202	+	971349	975543
1142184	14.844	14.4121	15.1562	12.3821	12.5409	13.5432	14.0957	15.3612	IPR011597: GroES-related	206203	1142184	chr_202	+	976634	978345
1181899	9.38628	8.44633	8.93933	8.25374	8.14701	8.67453	8.0713	8.0749	IPR008999: Actin-crosslinking proteins	170512	1181899	chr_202	+	978711	979780
1181900	10.0777	10.106	10.3227	10.5417	10.2329	10.5098	10.616	10.3222		36238	1181900	chr_202	+	982172	984837
1204790	8.41515	8.16746	8.20517	8.21676	8.0923	8.12317	8.52669	8.6918	IPR011084: DNA repair metallo-beta-lactamase	120082	1204790	chr_202	+	989352	992802
1181907	9.4289	9.01901	9.03963	9.64312	9.10218	9.52102	9.4373	9.31345	IPR000717: Proteasome component region PCI	170577	1181907	chr_202	+	1004237	1005905
1156481	10.5432	10.6501	10.587	10.0603	10.2136	11.5023	9.85837	10.3632		170355	1156481	chr_202	+	1013063	1015935
1149646	9.95773	10.0553	9.65008	9.32381	10.085	10.4027	8.19719	9.32946	IPR002313: Lysyl-tRNA synthetase, class II	170573	1149646	chr_202	+	1016767	1018919
1181912	11.0715	9.86901	9.43303	9.86579	10.0438	11.2996	10.3325	10.7058		206184	1181912	chr_202	+	1019424	1020864
170726	11.85	11.9356	11.7628	12.2509	12.0431	12.122	12.6407	12.4615	IPR001611: Leucine-rich repeat	170726	170726	chr_202	+	1031478	1036287
1142211	11.4191	11.0728	11.1828	10.4064	10.5247	10.8088	10.0693	10.5731	IPR001372: Dynein light chain, type 1 and 2	196672	1142211	chr_202	+	1045617	1046678
1162261	11.4809	11.749	11.2577	10.0318	9.83368	10.8588	10.5515	10.8891		55445	1162261	chr_202	+	1046819	1048111
1162262	10.6975	11.5052	11.1239	10.7774	10.4964	10.7164	10.0759	10.4226	IPR001310: Histidine triad (HIT) protein		1162262	chr_202	+	1051759	1053190
1149654	9.94666	10.8593	10.3591	10.4389	10.3625	10.5448	10.4764	11.0461		46716	1149654	chr_202	+	1058083	1059265
1204860	8.66621	9.09053	8.26502	8.65023	8.30836	8.97029	8.58952	8.48871	IPR001715: Calponin-like actin-binding	119363	1204860	chr_202	+	1076792	1079722
36209	8.50134	9.10914	8.89025	7.64919	8.00901	9.14393	8.16252	8.7823		36209	36209	chr_202	+	1081746	1083742
36208	2.11402	1.48842	1.41288	1.25419	1.822	1.88461	0.978288	1.0137		36208	36208	chr_202	+	1088295	1088733
1006573	11.2612	11.9635	11.7292	11.2745	11.484	12.5699	11.1191	11.7909		51989	1006573	chr_202	+	1089376	1091850
1142222	11.5704	11.6258	11.5778	11.5761	11.6157	11.8399	11.5279	11.64	IPR006689: ARF/SAR superfamily	206151	1142222	chr_202	+	1092421	1094060
36203	8.55398	9.07316	8.66473	7.83493	8.15661	9.08921	9.28369	9.45377		36203	36203	chr_202	+	1102842	1103748
1116974	10.699	10.1393	9.66539	10.4337	10.24	11.3861	10.5857	9.91122	IPR002641: Patatin	206143	1116974	chr_202	+	1109651	1112168
1006639	12.2395	12.2539	12.4961	12.3461	12.2459	12.3256	12.0753	12.3385	IPR011510: Sterile alpha motif homology 2	206141	1006639	chr_202	+	1119608	1122112
1142229	11.2043	10.9516	11.2235	10.9335	10.7158	11.0937	10.4542	10.5148		172299	1142229	chr_202	+	1122273	1122992
1142231	13.4243	13.4143	12.5961	13.0993	13.9497	14.1792	12.0265	12.83	IPR001813: Ribosomal protein 60S	196638	1142231	chr_202	+	1134912	1136271
1162278	11.6854	10.5058	10.6227	10.3915	10.8919	11.4042	10.0329	10.2129	IPR000257: Uroporphyrinogen decarboxylase (URO-D)	172591	1162278	chr_202	+	1136860	1138343
1006682	12.667	12.9505	12.5614	13.6865	13.2774	13.8427	12.8669	13.3001	IPR003095: Heat shock protein DnaJ	206125	1006682	chr_202	+	1140795	1142629
1162283	10.5538	10.4874	10.1307	10.8285	10.4798	10.7447	10.332	10.2105	IPR012936: Protein of unknown function DUF1692	196625	1162283	chr_202	+	1150246	1152406
1162285	4.73585	3.53266	4.64587	4.74167	3.7537	4.26573	6.78434	7.25466		170430	1162285	chr_202	+	1161915	1163341
1162287	10.1536	9.90257	9.57627	9.5487	10.3539	10.2559	8.41378	9.59856	IPR006110: RNA polymerase Rpb6	36183	1162287	chr_202	+	1166822	1168063
1142242	5.04556	4.96143	5.24828	5.45781	5.18039	5.68395	5.28628	4.82148			1142242	chr_202	+	1169519	1169818
1162288	9.31952	8.59087	8.64331	9.85251	9.20973	9.85865	8.1038	8.69224	IPR011701: Major facilitator superfamily MFS-1	206115	1162288	chr_202	+	1169896	1171748
1162290	9.54435	9.49993	9.51875	10.0569	9.95901	9.78479	9.64095	10.174		55430	1162290	chr_202	+	1173430	1175163
46690	9.73471	10.4418	10.2337	9.99857	10.4674	10.025	10.0075	10.5818	IPR015898: G-protein, gamma-like subunit	46690	46690	chr_202	+	1181719	1182158
1171119	8.86958	7.96839	8.62699	8.47434	8.41763	8.45115	8.82543	8.51589	IPR007843: Selenoprotein W-related	127851	1171119	chr_202	+	1183111	1183924
1149677	8.94185	8.4865	8.27124	8.2922	8.63605	8.8571	8.78581	8.52844	IPR011545: DNA/RNA helicase, DEAD/DEAH box type, N-terminal	36173	1149677	chr_202	+	1206592	1209855
1156512	10.6597	10.4016	10.0459	10.6791	10.471	11.1155	10.6833	10.5189	IPR016024: Armadillo-type fold	206096	1156512	chr_202	+	1212318	1217738
1131906	7.43735	9.23296	7.90286	7.2487	7.90441	7.09612	9.86856	11.22	IPR008985: Concanavalin A-like lectin/glucanase	125000	1131906	chr_202	+	1218824	1220295
1156515	8.6383	8.65842	8.29542	9.80319	10.257	9.67337	8.89891	8.70791	IPR007807: Protein of unknown function DUF699, ATPase putative	206090	1156515	chr_202	+	1225810	1229338
1156516	9.39633	8.3775	8.70728	8.11025	8.66479	9.61529	8.88253	8.26268	IPR001810: Cyclin-like F-box	46685	1156516	chr_202	+	1231559	1233106
1082826	11.8561	11.2593	10.8486	12.1959	11.7608	12.3608	11.5807	11.6489	IPR001631: DNA topoisomerase I, C-terminal	206081	1082826	chr_202	+	1238002	1241111
1117050	10.6365	8.53544	8.76696	10.4876	9.72104	9.94673	9.94562	10.6129	IPR002067: Mitochondrial carrier protein	36158	1117050	chr_202	+	1254439	1256194
1204975	9.94842	9.14529	8.7551	9.38103	9.25965	9.46855	8.79143	8.74024	IPR006021: Staphylococcal nuclease (SNase-like)	170508	1204975	chr_202	+	1256456	1257473
1101442	9.86514	10.1582	10.3447	9.27478	9.72906	9.67301	9.57648	9.6227	IPR007238: DNA primase, large subunit, eukaryotic/archaeal	196588	1101442	chr_202	+	1259736	1261781
1083022	12.2085	12.0022	11.6664	12.3738	12.072	12.4158	11.8861	11.7523	IPR007123: Gelsolin region	55422	1083022	chr_202	+	1262159	1264739
1006858	13.2242	13.2819	12.5769	12.7165	13.6693	13.6718	12.0504	12.7228	IPR000911: Ribosomal protein L11	196583	1006858	chr_202	+	1265212	1266173
1101448	10.9314	11.7311	11.739	11.3064	10.9373	11.4603	12.1153	12.2175	IPR001440: Tetratricopeptide TPR-1	172247	1101448	chr_202	+	1271731	1276943
36150	5.13227	5.49756	6.71139	4.09968	4.55444	5.16476	7.93579	6.46842		36150	36150	chr_202	+	1288276	1289567
1181982	10.1627	9.8913	10.2261	9.66727	9.49218	10.1181	9.5963	9.64518		172685	1181982	chr_202	+	1311172	1312965
171196	8.41749	8.1712	8.61795	8.25689	8.18654	8.39617	8.75807	8.60403	IPR013720: LisH dimerisation motif, subgroup	171196	171196	chr_202	+	1313158	1314674
1142277	13.1847	13.0318	13.0965	12.6897	13.0626	13.5067	12.4669	12.8259	IPR001469: ATPase, F1 complex, delta/epsilon subunit	206061	1142277	chr_202	+	1316993	1317989
36143	4.99759	4.84198	4.9662	4.72224	4.48072	4.70226	4.31914	4.39831		36143	36143	chr_202	+	1318257	1319504
1101453	10.8651	10.5239	10.7495	10.1837	10.1171	9.98955	10.8029	11.2739	IPR006603: Cystinosin/ERS1p repeat	206058	1101453	chr_202	+	1323855	1325473
1162321	6.89002	6.43351	6.77645	7.69299	6.65615	6.42578	7.6578	7.08998	IPR007087: Zinc finger, C2H2-type	36140	1162321	chr_202	+	1326914	1328081
1117068	10.5785	10.2872	10.8135	10.2563	10.4397	10.418	10.0849	10.4832	IPR003232: dCTP Deaminase	172313	1117068	chr_202	+	1340231	1341529
1142285	12.4024	12.1749	12.1664	10.9963	11.3613	11.9101	11.5063	11.0236			1142285	chr_202	+	1343427	1344822
1181995	10.3951	9.8985	10.005	9.51736	9.52484	9.73284	9.64146	9.42703	IPR002048: Calcium-binding EF-hand	36134	1181995	chr_202	+	1348182	1349492
1162328	7.78717	8.65234	7.94164	8.77069	8.31959	8.27093	8.40646	8.65164	IPR000195: RabGAP/TBC	36133	1162328	chr_202	+	1350025	1351926
1142290	10.5333	9.94881	9.14796	8.93746	9.02481	10.7694	9.29565	10.2527			1142290	chr_202	+	1360591	1361411
51955	5.73748	5.14408	5.39038	4.49264	5.11666	5.7476	4.62682	5.29498		51955	51955	chr_202	+	1363443	1363778
1142292	12.6572	11.3542	11.1522	11.7369	11.6228	12.2744	11.7056	11.7412	IPR005900: 6-phosphogluconolactonase	206051	1142292	chr_202	+	1367093	1368407
196559	9.19992	9.03378	8.34092	8.68806	8.70224	9.64022	9.11202	9.31862		196559	196559	chr_202	+	1368697	1370453
1205060	11.5021	12.0737	12.1311	10.8623	10.8106	11.0996	11.556	12.6831	IPR001680: WD40 repeat	170766	1205060	chr_202	+	1373158	1379285
1142296	10.1504	10.7142	10.2543	9.94122	10.0979	10.4448	9.26988	10.0512	IPR009914: Dolichol phosphate-mannose biosynthesis regulatory		1142296	chr_202	+	1382710	1383340
1171173	11.1484	10.913	10.7643	12.0458	11.193	12.2824	12.1371	11.8348	IPR011043: Galactose oxidase/kelch, beta-propeller	51952	1171173	chr_202	+	1385030	1388414
1117086	8.15872	8.79341	9.07129	9.56502	9.15735	8.83093	9.66644	9.01259	IPR011545: DNA/RNA helicase, DEAD/DEAH box type, N-terminal	171821	1117086	chr_202	+	1393568	1396942
1182008	9.04277	8.24123	8.9317	6.78142	6.79478	7.59008	7.7699	8.40322		36121	1182008	chr_202	+	1399767	1400444
1182009	12.0562	11.0563	11.3696	11.5164	11.1484	11.3991	11.2299	10.8594	IPR001698: F-actin capping protein, beta subunit	55412	1182009	chr_202	+	1400933	1402242
1101481	10.3706	10.3058	10.0043	10.3282	10.352	10.5478	10.0723	10.1584	IPR001680: WD40 repeat	170595	1101481	chr_202	+	1403500	1406603
1162340	9.0776	8.9439	8.63881	8.75912	8.30175	8.76061	8.29596	8.05818		206042	1162340	chr_202	+	1409339	1410973
1182017	11.8479	11.4589	12.9286	10.5669	10.632	11.3582	11.9596	12.1867	IPR001223: Glycoside hydrolase, family 18, catalytic domain	170148	1182017	chr_202	+	1420001	1421611
1182020	7.37657	7.03586	7.24986	8.06336	7.74503	6.77394	7.29682	7.04596		206029	1182020	chr_202	+	1431364	1432336
36108	7.844	6.83335	7.29915	7.05003	7.25052	7.08503	7.30799	7.37192	IPR000719: Protein kinase, core	36108	36108	chr_202	+	1437400	1438447
1182022	8.03191	7.59443	7.94732	10.1201	9.08173	8.05456	8.44988	7.99536	IPR001876: Zinc finger, RanBP2-type	46645	1182022	chr_202	+	1441600	1443052
1101496	11.0506	10.6542	10.9007	10.9419	10.9328	11.214	11.0688	11.0039	IPR007188: Arp2/3 complex, 34kDa subunit p34-Arc	206025	1101496	chr_202	+	1448787	1450362
170972	7.90096	8.76997	8.58805	7.83071	8.83781	7.89351	9.46193	9.77269	IPR001810: Cyclin-like F-box	170972	170972	chr_202	+	1452433	1453633
128944	10.0236	10.7264	10.5364	10.2024	10.6431	10.3314	10.2056	10.8423	IPR001932: Protein phosphatase 2C-related	128944	128944	chr_202	+	1454395	1460224
1162357	8.48373	8.74796	8.12925	8.46027	9.90106	9.19462	7.50471	9.0301	IPR001680: WD40 repeat	206020	1162357	chr_202	+	1461311	1463274
1007178	11.9212	12.365	12.2	11.6247	11.8562	11.6826	12.528	12.9644		206019	1007178	chr_202	+	1465983	1467120
1156544	8.96614	9.37629	9.12623	9.99858	9.79839	9.2215	9.24589	10.0733	IPR007991: RNA polymerase I specific transcription initiation factor RRN3	172112	1156544	chr_202	+	1467662	1470096
55404	11.7221	11.051	10.3773	11.1005	10.8642	12.7358	11.1666	10.936	IPR002312: Aspartyl-tRNA synthetase, class IIb	55404	55404	chr_202	+	1473265	1476123
1142319	13.544	13.8582	13.6106	13.4355	14.0725	14.0771	13.0628	13.5606	IPR000217: Tubulin	206009	1142319	chr_202	+	1478254	1480607
1131981	10.6105	10.5229	10.174	11.3991	11.2159	11.3528	11.3192	10.9527	IPR002048: Calcium-binding EF-hand	206006	1131981	chr_202	+	1481459	1485728
1162366	8.83351	9.00282	9.00105	8.98978	8.90935	8.91787	9.25925	9.18637	IPR011046: WD40 repeat-like	122243	1162366	chr_202	+	1490665	1493226
1156550	10.6641	9.73048	9.54015	10.9564	10.5194	10.3875	10.0886	9.93401	IPR005828: General substrate transporter	171679	1156550	chr_202	+	1507797	1513866
1205246	10.098	9.7821	9.85311	10.3134	10.1469	9.89684	9.78166	9.80746	IPR003169: GYF	205997	1205246	chr_202	+	1516951	1518494
1156553	10.5644	9.33054	9.22556	10.4456	10.5048	10.1259	9.29585	9.00065	IPR002529: Fumarylacetoacetase, C-terminal-like	172404	1156553	chr_202	+	1527273	1528548
1182051	9.6996	9.65827	9.71283	9.77396	9.62652	9.45025	10.1032	9.74474	IPR007087: Zinc finger, C2H2-type	130523	1182051	chr_202	+	1533627	1536394
205986	12.3683	9.01744	9.68576	9.55562	9.31905	10.1521	9.6982	9.28971		205986	205986	chr_202	+	1542224	1543150
1132000	1.24452	2.21675	3.55659	2.35889	1.27833	1.29764	2.66117	2.368		36078	1132000	chr_202	+	1545989	1547043
1162384	15.6137	16.0569	14.1218	13.4624	12.817	15.0391	14.3633	17.203	IPR011058: Cyanovirin-N	51930	1162384	chr_202	+	1558503	1559269
1117145	10.3488	10.9581	11.2314	10.1743	9.95043	11.6426	11.0821	10.8299		205979	1117145	chr_202	+	1562386	1565678
1162388	7.74239	7.3031	8.19921	7.72216	7.04472	7.04804	7.56911	6.58185		142717	1162388	chr_202	+	1571077	1572403
1117147	10.1764	10.3684	10.2398	10.4533	10.7401	10.1451	9.75017	10.1642	IPR001810: Cyclin-like F-box	130307	1117147	chr_202	+	1572769	1575973
1101543	9.74456	10.0772	9.88354	9.94198	10.0003	9.89196	10.1785	10.4859	IPR000953: Chromo domain	51926	1101543	chr_202	+	1579528	1583118
1117161	11.1083	11.2937	10.8296	11.2263	11.3635	11.77	10.3419	11.5239	IPR006109: NAD-dependent glycerol-3-phosphate dehydrogenase, C-terminal	172049	1117161	chr_202	+	1587357	1589664
1156564	11.8423	11.9037	11.2624	10.5924	10.6801	12.012	11.4614	12.3647	IPR003864: Protein of unknown function DUF221	46621	1156564	chr_202	+	1590027	1598634
1142356	10.1227	10.0247	10.1852	9.93499	10.0312	10.3768	9.71014	10.0018		172596	1142356	chr_202	+	1607551	1608888
1101564	9.30394	9.3254	9.2246	9.19064	9.19131	10.0329	8.76676	9.27195	IPR001810: Cyclin-like F-box	205956	1101564	chr_202	+	1614044	1616961
143415	4.22683	5.70095	4.93898	3.37469	3.9951	4.01784	4.20157	3.98367	IPR001283: Allergen V5/Tpx-1 related	143415	143415	chr_202	+	1617589	1618047
1132028	10.135	10.3448	10.2397	9.63727	9.66716	9.87245	10.0556	10.035	IPR003121: SWIB/MDM2	205951	1132028	chr_202	+	1622004	1623167
1149738	9.88366	9.79705	9.52421	10.4166	10.634	10.2901	9.72541	10.0731	IPR001680: WD40 repeat	46615	1149738	chr_202	+	1623993	1631738
1162409	5.67343	4.91307	5.07234	6.05751	5.80742	5.69814	6.16618	5.90252	IPR014870: Region of unknown function DUF1793	172741	1162409	chr_202	+	1639239	1641844
1162410	10.8353	9.84228	11.3172	9.76181	9.73281	11.1756	11.0072	11.1625	IPR001138: Fungal transcriptional regulatory protein, N-terminal	196458	1162410	chr_202	+	1646712	1648935
1205372	11.4908	11.0631	11.1292	10.5503	10.4189	10.5378	10.3262	10.3609	IPR001753: Crotonase, core	172075	1205372	chr_202	+	1655191	1656793
1205377	10.6104	10.7809	10.8712	10.0732	9.7641	10.7039	10.9955	11.11	IPR001138: Fungal transcriptional regulatory protein, N-terminal	171346	1205377	chr_202	+	1660520	1663350
1171268	6.42546	6.46374	7.69391	7.82535	8.02011	5.85321	8.06646	7.69608		124113	1171268	chr_202	+	1664186	1665337
1149742	9.49114	9.41187	11.1118	11.0782	9.2378	9.06951	11.1419	10.6054	IPR011701: Major facilitator superfamily MFS-1	124797	1149742	chr_202	+	1666077	1668001
1205380	8.45884	7.70524	8.6916	7.9873	8.61659	8.57141	8.89741	9.58419		36035	1205380	chr_202	+	1672882	1674016
36034	6.95713	6.43857	6.16984	5.92476	5.66324	7.41547	6.16939	7.00149		36034	36034	chr_202	+	1674325	1675040
1171273	10.4398	10.584	10.1535	10.4184	10.3773	11.1323	10.6838	10.9766		126217	1171273	chr_202	+	1675708	1676595
1101582	11.7552	11.432	11.5326	11.7587	12.0352	11.9294	11.187	11.4686	IPR001844: Chaperonin Cpn60	36031	1101582	chr_202	+	1680207	1682309
46606	6.84611	8.05088	8.0044	6.54216	6.39071	6.12008	8.80165	8.76978	IPR005198: Glycoside hydrolase, family 76	46606	46606	chr_202	+	1683951	1685462
1182095	8.84225	8.62154	8.82005	8.84904	8.95153	8.91821	8.4606	8.49286		46605	1182095	chr_202	+	1686180	1689524
1182097	12.499	11.9958	11.8574	12.1508	11.8193	12.1965	11.7963	11.8753	IPR000719: Protein kinase, core	51913	1182097	chr_202	+	1692464	1696203
1142378	11.0007	12.1411	11.9339	12.763	12.0262	11.2345	10.8085	11.1602	IPR003031: Delta crystallin	51912	1142378	chr_202	+	1696478	1698105
1205414	12.3659	12.2257	12.2343	11.6339	11.4905	12.8828	12.0172	12.2843	IPR010308: Protein of unknown function DUF907, fungi	205927	1205414	chr_202	+	1701668	1704043
1132057	10.4225	9.66316	10.0696	9.6312	9.10281	10.2504	9.91161	10.1783	IPR008902: Bacterial alpha-L-rhamnosidase	170172	1132057	chr_202	+	1704670	1706686
1083364	4.61936	5.00148	5.11902	7.05352	5.99392	3.7186	6.49362	5.17088	IPR006102: Glycoside hydrolase family 2, immunoglobulin-like beta-sandwich	172587	1083364	chr_202	+	1706796	1709518
1162429	7.73525	7.73828	7.65951	8.73112	8.13628	7.97862	7.7673	7.36328	IPR001199: Cytochrome b5	36021	1162429	chr_202	+	1714005	1715121
1149755	7.05431	8.08104	8.74345	8.46021	7.81896	6.49007	9.25895	9.24062		172242	1149755	chr_202	+	1719427	1722487
36017	0.405595	0.779347	1.22112	0.423087	0.838511	1.17988	0.414506	0.743992		36017	36017	chr_202	+	1723469	1724922
1132067	6.08486	3.93788	4.89547	3.87998	4.47691	5.27236	4.54344	4.39155	IPR000182: GCN5-related N-acetyltransferase	171724	1132067	chr_202	+	1726063	1726758
1149756	10.348	10.6921	11.6793	9.73879	9.48471	9.99983	11.1611	11.336	IPR008030: NmrA-like	170627	1149756	chr_202	+	1730737	1731888
1182112	9.02076	8.92154	6.85085	5.30438	5.9361	6.08018	5.84662	6.42799	IPR008901: Alkaline phytoceramidase	171846	1182112	chr_202	+	1740085	1741515
1156584	9.18879	8.79671	9.36853	9.97354	10.4415	9.02592	9.81369	10.6831		171442	1156584	chr_202	+	1741761	1743055
51907	3.38262	7.72643	5.58395	4.94389	5.01057	2.96764	4.7102	7.93967	IPR002198: Short-chain dehydrogenase/reductase SDR	51907	51907	chr_202	+	1746954	1748511
1182116	2.48686	9.02294	3.58785	2.64193	2.57982	4.84625	3.97041	11.6938	IPR001670: Iron-containing alcohol dehydrogenase	205916	1182116	chr_202	+	1750876	1752325
1182117	3.57626	9.04712	4.13067	2.58235	2.80654	3.84053	3.49555	10.0077	IPR008775: Phytanoyl-CoA dioxygenase	205913	1182117	chr_202	+	1752567	1753578
1117230	3.78201	9.11538	4.67536	3.39707	4.21863	4.94498	4.82106	11.213	IPR004839: Aminotransferase, class I and II	119851	1117230	chr_202	+	1754046	1756989
1162442	5.42194	10.0563	6.84893	5.8539	5.08787	5.8905	6.2044	10.7909	IPR001509: NAD-dependent epimerase/dehydratase	55382	1162442	chr_202	+	1757307	1758484
35999	2.71188	2.07811	2.96327	1.54415	1.52	2.06328	3.24747	3.52603		35999	35999	chr_202	+	1764207	1764711
1117235	9.58921	9.69248	10.6602	9.27167	9.97231	10.0952	9.97873	9.70791	IPR001128: Cytochrome P450	172198	1117235	chr_202	+	1765507	1767501
1182122	13.2129	13.0506	13.6213	12.5203	12.8966	13.5478	13.2924	13.261	IPR003439: ABC transporter-like	205909	1182122	chr_202	+	1767918	1772972
1182124	4.37416	4.67016	4.46955	5.52187	4.92771	4.25863	3.1319	5.12234	IPR011701: Major facilitator superfamily MFS-1	35994	1182124	chr_202	+	1782753	1784435
1101634	13.6823	12.7264	13.323	12.3658	12.7075	13.0799	12.8388	12.7519	IPR001395: Aldo/keto reductase	196413	1101634	chr_202	+	1799264	1800572
1171315	8.75842	8.83331	8.33028	8.52362	8.36797	9.17911	8.41503	8.5295	IPR013085: Zinc finger, U1-C type	205894	1171315	chr_202	+	1807927	1808872
1182130	10.2238	10.3695	9.75763	10.3211	10.5741	10.4581	10.2935	10.1859	IPR001138: Fungal transcriptional regulatory protein, N-terminal	171484	1182130	chr_202	+	1810545	1813749
1182133	9.99058	9.27155	8.89654	9.41911	9.67332	9.41006	8.69206	9.42892	IPR004130: Protein of unknown function, ATP binding	35983	1182133	chr_202	+	1818134	1819522
1162456	7.94077	7.2602	6.85574	7.88801	7.15752	7.03415	7.31581	7.43361		127472	1162456	chr_202	+	1820053	1820894
143052	3.80612	4.44904	3.7333	4.0169	3.43903	3.93192	4.21053	5.23214	IPR008144: Guanylate kinase	143052	143052	chr_202	+	1822891	1823280
1182135	8.89693	8.80443	9.38904	8.82552	8.77112	8.95357	9.0232	9.17441		35981	1182135	chr_202	+	1824798	1826105
1205534	8.34091	8.5624	8.94556	8.16203	7.97908	8.34344	9.4125	9.03075	IPR003042: Aromatic-ring hydroxylase	172298	1205534	chr_202	+	1833590	1835129
1162463	9.85772	10.2313	10.2135	9.56628	10.7984	10.1631	10.0887	9.79698	IPR011701: Major facilitator superfamily MFS-1	35976	1162463	chr_202	+	1838389	1840463
1182142	10.6827	10.5387	10.6203	10.9138	10.7242	10.3739	10.453	10.0244	IPR003604: Zinc finger, U1-type	46576	1182142	chr_202	+	1844023	1845054
1182144	8.99393	9.72486	9.53452	9.69459	9.90395	9.87311	8.57718	9.32415		205884	1182144	chr_202	+	1848586	1850611
1182147	9.13037	9.14169	9.63578	9.5015	9.05209	8.67959	8.96636	8.72906	IPR015886: DNA glycosylase/AP lyase, H2TH DNA-binding	172862	1182147	chr_202	+	1855416	1856965
1117275	9.03732	8.77129	9.02389	11.1631	10.2484	9.64547	9.78594	9.1881	IPR004108: Iron hydrogenase, large subunit, C-terminal	170479	1117275	chr_202	+	1858168	1860245
1171337	9.69572	9.33914	9.46907	9.26595	9.71374	9.49931	8.41507	9.22766	IPR006591: RNA polymerase Rbp10	171344	1171337	chr_202	+	1860637	1860991
35965	9.9794	9.65544	9.37451	9.64058	10.0899	10.0776	8.06997	9.02349		35965	35965	chr_202	+	1863208	1864263
1162476	7.77962	9.37461	8.34162	7.6107	7.74278	7.61251	9.29029	9.23222		170758	1162476	chr_202	+	1867856	1871189
35961	5.32971	6.15565	6.35565	5.35591	5.75954	5.21255	4.3346	4.88964		35961	35961	chr_202	+	1873753	1874300
1007711	10.4862	11.5015	11.5427	10.3724	10.2961	10.3444	9.82272	10.5186	IPR005377: Vacuolar protein sorting-associated protein 26	170835	1007711	chr_202	+	1875328	1877490
1142425	11.1336	10.6026	10.8231	10.7275	10.6295	10.8412	10.7724	10.8583	IPR000608: Ubiquitin-conjugating enzyme, E2	205870	1142425	chr_202	+	1883602	1884726
1205588	9.27733	9.14528	9.44976	9.49523	9.39013	9.41201	9.2201	9.44463		135849	1205588	chr_202	+	1884983	1886409
1101682	10.6285	10.7977	10.7991	11.5737	11.3594	10.7756	10.6179	10.8683	IPR000241: Putative RNA methylase	128934	1101682	chr_202	+	1887760	1893623
1171352	11.0622	10.6281	10.5763	11.0684	11.1387	11.3549	10.1309	10.3154	IPR002171: Ribosomal protein L2	196377	1171352	chr_202	+	1899057	1900353
1083714	10.1457	10.7775	11.0686	10.3362	10.4511	10.4059	10.3175	10.3813	IPR007219: Fungal specific transcription factor	139028	1083714	chr_202	+	1901812	1904094
1205619	7.9234	8.09209	8.65069	8.06407	8.53598	7.82897	8.22477	8.16608	IPR013893: Ribonuclease P, Rpp40	46557	1205619	chr_202	+	1906520	1908557
1171357	10.8967	11.0325	10.9955	10.7593	10.8594	10.9122	9.88823	10.3799		55366	1171357	chr_202	+	1914352	1914810
1171359	10.0139	9.63266	9.48587	9.97001	10.0646	10.3845	9.26145	9.82828	IPR001900: Ribonuclease II and R	172838	1171359	chr_202	+	1916593	1919746
1156616	9.66599	9.43552	9.02345	9.70929	9.21156	9.79542	9.66036	10.1458	IPR001781: Zinc finger, LIM-type	172690	1156616	chr_202	+	1923420	1926140
1171362	5.65234	6.56269	7.2234	5.85212	5.97761	5.59452	6.76526	7.08615	IPR011701: Major facilitator superfamily MFS-1	134002	1171362	chr_202	+	1927073	1928766
1182176	8.3946	7.76466	8.00989	8.04006	7.71943	8.0854	8.13551	7.80713	IPR008570: ESCRT-II complex, vps25 subunit	46553	1182176	chr_202	+	1930624	1931516
1149796	10.1835	7.10518	7.51758	8.78829	8.23475	9.51231	8.77578	8.14936	IPR000073: Alpha/beta hydrolase fold-1	172413	1149796	chr_202	+	1935757	1937269
1101715	10.4536	10.4362	10.405	9.86592	10.0355	10.5398	9.47671	10.0001	IPR001993: Mitochondrial substrate carrier	170858	1101715	chr_202	+	1939866	1941327
1149798	3.61716	3.11705	4.0568	3.05122	4.0223	2.46375	3.56258	5.74621	IPR001077: O-methyltransferase, family 2	123984	1149798	chr_202	+	1954511	1955930
35931	2.45965	1.92826	1.99802	2.1421	1.80505	2.69892	1.4626	1.7343		35931	35931	chr_202	+	1961601	1961933
1162508	10.4543	10.1495	9.55618	9.13491	9.49458	10.5133	9.38533	9.38512		136883	1162508	chr_202	+	1961940	1963348
1171378	9.00818	9.99222	9.27187	8.68327	9.0829	10.1091	9.52444	9.57126		171996	1171378	chr_202	+	1964397	1965543
1149800	9.50718	9.27987	8.93808	9.63515	9.67506	9.86637	9.31177	9.55556	IPR007216: Cell differentiation proteins, Rcd1-like	171693	1149800	chr_202	+	1967070	1968145
1142449	9.14853	8.97847	9.07703	9.07136	9.24552	8.87658	8.77914	9.08612			1142449	chr_202	+	1968055	1968756
1082102	8.19833	8.96708	7.97873	9.18525	9.01107	8.83041	8.82004	8.40024	IPR001965: Zinc finger, PHD-type	171357	1082102	chr_202	+	1969175	1971986
1205643	5.97736	4.23079	4.84298	4.84312	5.46835	5.6189	5.80856	3.89661	IPR000910: High mobility group box, HMG1/HMG2	35925	1205643	chr_202	+	1983921	1985549
1205646	7.9717	8.07458	8.09389	7.38387	7.32669	7.32161	7.1155	7.27357	IPR005339: GINS complex, Psf1 component	170651	1205646	chr_202	+	1989516	1990383
1117334	13.8935	13.2722	11.7795	11.7028	11.7791	13.3641	12.3913	12.4793	IPR000595: Cyclic nucleotide-binding	205848	1117334	chr_202	+	1991279	1995004
1132158	12.1598	12.9637	12.2845	13.4182	13.0228	13.1822	13.4144	13.5549	IPR001849: Pleckstrin-like	51875	1132158	chr_202	+	1999997	2001841
1007872	11.1243	11.9876	11.8029	11.6006	11.4854	11.1141	11.8919	12.2619			1007872	chr_202	+	2001959	2002492
1171387	14.247	14.1108	14.3393	14.0455	14.0041	14.0763	13.9381	14.1543	IPR011616: bZIP transcription factor, bZIP-1	51873	1171387	chr_202	+	2007147	2007941
1182194	10.7426	10.5631	10.6392	10.7795	10.6195	10.6764	10.6322	10.7131	IPR003123: Vacuolar sorting protein 9	172651	1182194	chr_202	+	2011273	2014336
1132164	-0.177165	-0.447213	-0.0372823	-0.410415	-0.416904	-0.411555	0.846455	-0.397799		35914	1132164	chr_202	+	2017967	2018767
35912	-2.87262	-2.87463	-2.87325	-2.62116	-2.87171	-2.87116	-2.87182	-2.86522		35912	35912	chr_202	+	2020427	2021519
1171394	0.648897	0.137096	0.579764	0.0522118	0.278202	0.0512566	0.0458644	0.593546		35911	1171394	chr_202	+	2022339	2023145
35910	4.93294	2.93697	3.76268	2.63045	3.65742	4.12168	4.14932	4.64068		35910	35910	chr_202	+	2023899	2024699
1142455	12.9972	11.5054	10.5102	11.3603	10.6631	11.7546	10.1941	9.9964			1142455	chr_202	+	2025499	2026315
1171396	2.70525	2.44397	3.0171	1.72354	2.13748	3.1535	2.98221	2.64617		35909	1171396	chr_202	+	2027616	2028161
1101733	10.484	9.76641	10.4595	9.75618	9.89102	10.2329	10.9476	10.8749	IPR001680: WD40 repeat	205842	1101733	chr_202	+	2029037	2033931
1182198	8.60168	10.0147	10.3513	9.02727	9.36209	8.98863	9.13421	10.4031	IPR008217: Protein of unknown function DUF125, transmembrane	35907	1182198	chr_202	+	2035861	2037010
1101740	10.177	10.5282	10.4695	10.5228	10.7255	9.90321	10.837	10.8961	IPR001138: Fungal transcriptional regulatory protein, N-terminal	35902	1101740	chr_202	+	2049391	2053013
1117353	8.24047	9.08328	9.51542	7.80633	7.92608	8.71494	10.7468	10.2003		205836	1117353	chr_202	+	2054968	2058540
1132178	9.80962	9.51792	9.27805	9.29507	9.1765	9.20677	9.24055	8.99974		35899	1132178	chr_202	+	2061397	2062575
1182206	10.9566	10.6006	10.8823	10.5672	10.3586	10.5404	10.4742	10.3179	IPR000717: Proteasome component region PCI	35897	1182206	chr_202	+	2068059	2069318
1171410	8.1131	8.72727	8.34091	8.19601	7.85403	7.69682	8.03089	7.68628	IPR002198: Short-chain dehydrogenase/reductase SDR	35895	1171410	chr_202	+	2073310	2074059
122786	10.375	9.79588	9.73217	9.84083	9.84909	9.96076	9.06247	9.21507	IPR003021: Repair protein Rad1/Rec1	122786	122786	chr_202	+	2076013	2077736
1182213	10.3738	9.92105	7.95495	7.02162	7.0388	9.15008	7.01759	7.14403			1182213	chr_202	+	2082829	2083625
1162534	9.82093	9.43593	8.44338	8.26902	8.63564	10.0176	8.50817	8.57065	IPR000679: Zinc finger, GATA-type	171067	1162534	chr_202	+	2085027	2086761
1182216	8.89998	9.16836	8.83197	8.60477	8.94939	9.0486	7.82217	8.6864		124202	1182216	chr_202	+	2089241	2090782
1162538	10.4105	9.83777	9.23332	10.1137	9.93719	10.4164	9.68499	9.6588	IPR013216: Methyltransferase type 11	51865	1162538	chr_202	+	2099401	2101009
170688	11.2079	10.1641	10.5217	10.9241	10.6392	10.9843	10.1045	9.63894		170688	170688	chr_202	+	2102336	2103507
1132192	11.5221	11.0234	10.9514	11.6809	11.3546	11.9866	11.0579	11.4094	IPR002114: Phosphotransferase system, HPr serine phosphorylation site	205821	1132192	chr_202	+	2106959	2110660
1182221	10.0282	9.82755	9.90254	9.84764	10.0056	10.0075	9.03872	9.17438		46523	1182221	chr_202	+	2114579	2115352
1101772	12.4125	12.0771	11.2986	13.1167	12.8609	12.8171	12.0357	11.8867	IPR001580: Calreticulin/calnexin	205810	1101772	chr_202	+	2119859	2122390
1182225	13.572	11.7885	11.8601	13.2474	12.3821	13.493	13.612	13.3675	IPR015590: Aldehyde dehydrogenase	170709	1182225	chr_202	+	2122779	2125105
1182227	9.86791	9.28084	9.33124	9.46896	9.30401	9.5449	9.03153	8.71317	IPR006996: Dynamitin	205803	1182227	chr_202	+	2127102	2128810
1182229	9.84804	9.66028	9.90876	9.58699	9.55894	9.63181	8.72233	9.4309	IPR013880: Yos1-like		1182229	chr_202	+	2130976	2131766
1117390	11.3819	10.894	10.0727	11.5563	11.2772	11.522	10.6393	10.7179	IPR002314: Aminoacyl-tRNA synthetase, class II (G, H, P and S)	51854	1117390	chr_202	+	2139651	2141857
1132205	8.00029	9.6986	8.56613	7.64548	7.00475	8.26349	6.14951	9.34599			1132205	chr_202	+	2144211	2144702
1117399	10.5694	10.9266	10.0943	10.2879	10.2999	10.9959	10.3708	10.6745		129139	1117399	chr_202	+	2158787	2163526
1101794	10.9365	11.7714	11.8347	13.0105	12.6868	11.9259	11.6431	11.6904	IPR001327: Pyridine nucleotide-disulphide oxidoreductase, NAD-binding region	205782	1101794	chr_202	+	2163950	2165823
205772	10.5594	11.0207	11.0036	11.0302	10.7255	11.0917	11.1622	11.3367	IPR000571: Zinc finger, CCCH-type	205772	205772	chr_202	+	2173582	2176269
1182243	10.027	10.4226	10.4199	9.90136	9.79694	9.87038	9.98329	10.0962	IPR008564: Protein of unknown function DUF846, eukaryotic	170909	1182243	chr_202	+	2178246	2179313
1117413	10.2367	9.59026	9.36139	8.89293	9.21505	9.86545	7.96816	7.94967	IPR000860: Tetrapyrrole biosynthesis, hydroxymethylbilane synthase	35859	1117413	chr_202	+	2183092	2184322
1156650	1.98594	3.15766	1.90898	3.11197	2.44237	1.56943	2.56507	4.59506	IPR001810: Cyclin-like F-box	171717	1156650	chr_202	+	2184905	2186512
1182246	3.1989	5.96507	5.96373	4.03038	4.2427	2.60794	4.37519	5.60879	IPR002110: Ankyrin		1182246	chr_202	+	2186973	2187720
1182247	5.48606	9.58154	7.15602	5.38845	8.7423	5.66141	6.79215	8.61062	IPR009057: Homeodomain-like	35857	1182247	chr_202	+	2189140	2190840
172555	1.6326	0.997782	1.82504	0.95931	0.931811	0.954541	3.33284	3.41742	IPR001128: Cytochrome P450	172555	172555	chr_202	+	2193864	2195623
1182248	4.53921	3.37127	5.14778	5.6761	5.11259	3.99937	6.69241	8.49228	IPR011701: Major facilitator superfamily MFS-1	172647	1182248	chr_202	+	2196177	2197898
1082270	2.23936	4.16888	2.75617	2.80453	1.55074	2.78702	1.5426	5.64691	IPR000868: Isochorismatase hydrolase	46504	1082270	chr_202	+	2212194	2213900
1149836	3.20029	4.66862	4.67266	2.54787	3.86485	2.92778	4.75988	3.24605	IPR011701: Major facilitator superfamily MFS-1	132941	1149836	chr_202	+	2216755	2218411
1101809	13.2028	14.3677	15.0597	12.5945	12.8546	13.1231	13.9954	13.6806	IPR003663: Sugar transporter	205766	1101809	chr_202	+	2223658	2225911
1171462	9.40171	9.33422	9.67739	9.34725	9.43438	8.90726	9.55646	9.27819	IPR011701: Major facilitator superfamily MFS-1	170127	1171462	chr_202	+	2228471	2230269
1182253	9.84818	8.78133	9.37243	9.10152	8.82858	9.41581	8.06488	8.25723		171764	1182253	chr_202	+	2241717	2242662
35835	5.48531	4.88886	4.83923	4.8982	4.39994	4.6358	4.56492	4.90722		35835	35835	chr_202	+	2257474	2258643
1162576	8.30737	9.19749	9.83458	8.18182	8.08393	8.83936	8.54253	8.91198		171434	1162576	chr_202	+	2265094	2267124
46492	9.5644	9.04145	8.57769	9.68957	9.73912	10.9301	9.36497	9.41259	IPR003247: Calponin-like actin-binding subtype	46492	46492	chr_202	+	2269017	2270886
1142522	4.43392	7.06062	7.19085	6.81757	8.67886	4.4842	6.32491	5.46841	IPR004923: Iron permease FTR1	141555	1142522	chr_202	+	2275812	2277543
1142524	4.07322	5.63148	5.71615	5.31943	6.84897	4.03313	4.59067	3.2337	IPR001117: Multicopper oxidase, type 1	171927	1142524	chr_202	+	2278067	2280338
51836	8.78806	8.7976	8.62143	9.28159	9.17132	8.96289	9.07818	8.54735	IPR001878: Zinc finger, CCHC-type	51836	51836	chr_202	+	2285820	2287723
1162586	5.45605	5.91605	6.47701	4.70359	4.34761	4.74082	6.39281	6.81459		35824	1162586	chr_202	+	2289420	2290283
1149846	11.1157	11.2784	11.1838	11.091	11.0865	11.4253	11.3774	11.7145	IPR010308: Protein of unknown function DUF907, fungi	51831	1149846	chr_202	+	2309070	2311370
172439	10.5892	8.17126	9.93778	10.6954	10.2827	11.7632	11.5276	12.4178		172439	172439	chr_202	+	2319221	2319688
1182279	11.0899	10.6563	10.4139	10.4479	11.0209	11.2903	9.60769	10.0914		142364	1182279	chr_202	+	2326317	2327825
1182280	8.39875	7.96126	8.35898	8.91187	8.43062	8.12355	8.00534	7.61748	IPR001537: tRNA/rRNA methyltransferase, SpoU	35811	1182280	chr_202	+	2336893	2338386
1182282	9.56454	9.59039	9.55117	9.76693	9.83049	9.75473	9.62482	9.79044		51830	1182282	chr_202	+	2343254	2344418
1162598	9.7683	9.1708	9.40231	10.1029	9.5559	9.65153	9.33837	9.12981	IPR008968: Clathrin adaptor, mu subunit, C-terminal	51829	1162598	chr_202	+	2345087	2347245
1162600	8.19338	9.43485	8.37442	7.56559	7.41645	7.72032	7.60046	7.97209	IPR016040: NAD(P)-binding	196241	1162600	chr_202	+	2350505	2352363
1182293	9.06496	8.56455	7.98416	8.529	8.81614	8.96083	8.16152	8.90314	IPR003323: Ovarian tumour, otubain	172707	1182293	chr_202	+	2370594	2371850
1101864	8.90119	8.33834	7.63	8.34146	8.85909	8.75804	7.62766	7.93746	IPR011701: Major facilitator superfamily MFS-1	171166	1101864	chr_202	+	2374201	2376671
1171510	8.97605	10.5225	8.9589	8.65009	8.32347	10.6713	9.03924	10.8256	IPR001451: Bacterial transferase hexapeptide repeat	35798	1171510	chr_202	+	2379921	2384644
1182298	10.5112	9.50981	9.64445	9.75185	9.48138	10.4968	9.94233	9.74471	IPR011011: Zinc finger, FYVE/PHD-type	170608	1182298	chr_202	+	2388153	2389880
35792	10.3367	10.223	10.2214	10.8305	10.4287	10.8558	11.1396	10.9657		35792	35792	chr_202	+	2406929	2407258
1142562	12.5835	12.039	11.7531	12.7592	12.3105	12.6476	11.6559	11.975	IPR002320: Threonyl-tRNA synthetase, class IIa	51819	1142562	chr_202	+	2414622	2417447
1206000	8.93182	9.16098	9.17746	8.96376	8.70928	8.86546	8.3421	8.83099		171254	1206000	chr_202	+	2417284	2419236
205706	11.7236	12.0865	12.1857	11.7584	11.3424	11.7804	11.9412	11.9581	IPR000719: Protein kinase, core	205706	205706	chr_202	+	2419755	2422104
1206011	5.09269	5.09505	5.68572	6.38591	5.7426	5.14184	6.05702	6.27139	IPR002347: Glucose/ribitol dehydrogenase	170414	1206011	chr_202	+	2424907	2425788
1182307	8.73246	7.54102	8.31793	8.79519	8.03956	8.19012	8.71829	8.34547	IPR013027: FAD-dependent pyridine nucleotide-disulphide oxidoreductase	171112	1182307	chr_202	+	2427329	2429144
1162623	7.46072	7.63115	8.4383	7.48264	8.9275	7.36987	8.55834	8.43874	IPR011701: Major facilitator superfamily MFS-1	171658	1162623	chr_202	+	2432065	2434051
1182311	10.0105	9.07441	10.2647	10.0504	10.6999	9.54931	10.9219	9.88371	IPR001395: Aldo/keto reductase	205702	1182311	chr_202	+	2437897	2439233
35781	7.63086	6.58317	7.72072	6.58789	6.43675	6.91259	8.85674	8.35858		35781	35781	chr_202	+	2439405	2440010
1182312	12.9558	11.007	10.8797	13.7354	12.7384	13.1593	11.9215	11.1496	IPR004046: Glutathione S-transferase, C-terminal	205699	1182312	chr_202	+	2442606	2443672
1182314	8.91624	10.1404	9.55712	9.52896	8.9943	9.36521	9.6225	9.80663	IPR011333: BTB/POZ fold	172548	1182314	chr_202	+	2447362	2449233
1171534	9.25099	7.11121	7.35423	8.18559	7.70827	8.03961	7.05644	6.18165	IPR000182: GCN5-related N-acetyltransferase	172773	1171534	chr_202	+	2451469	2452131
35773	2.43913	2.41894	2.70964	4.79527	4.27262	2.19679	3.81028	2.78258		35773	35773	chr_202	+	2456648	2457828
1101888	10.2938	10.6034	10.2647	10.5806	10.6954	10.5724	9.28057	9.40089	IPR004841: Amino acid permease-associated region	51813	1101888	chr_202	+	2465451	2467440
1149873	6.27435	5.81067	5.78105	5.98954	6.1306	5.62618	6.13401	5.53328	IPR001128: Cytochrome P450	35768	1149873	chr_202	+	2471201	2473634
1101896	9.28169	9.91995	8.54943	8.21771	9.06329	9.10303	8.01594	8.21813		205686	1101896	chr_202	+	2480154	2481838
1162636	4.51151	5.21633	5.63549	4.87677	5.16027	4.7644	6.55081	6.40823	IPR014026: UDP-glucose/GDP-mannose dehydrogenase, dimerisation	172740	1162636	chr_202	+	2483924	2485895
1142582	11.6213	11.5953	11.843	11.3739	11.7359	11.6793	10.9353	11.3173		196195	1142582	chr_202	+	2487478	2488106
1117508	8.60909	8.38683	8.38787	8.63952	8.48054	8.36352	8.11175	8.36197	IPR004098: Prp18	171099	1117508	chr_202	+	2489846	2490737
1206069	2.93118	4.76788	3.9632	3.37722	3.53512	2.18472	3.26184	4.7306	IPR011009: Protein kinase-like		1206069	chr_202	+	2491181	2491669
170105	8.73925	9.22942	9.09786	8.74956	8.68759	8.42371	8.7884	8.51237	IPR006689: ARF/SAR superfamily	170105	170105	chr_202	+	2495387	2496189
1206074	6.90849	6.95122	7.04005	7.08222	6.7326	6.6353	6.90609	6.58876		170730	1206074	chr_202	+	2496887	2497622
1182333	8.57414	8.04163	8.16992	10.3437	9.65836	8.78365	9.18023	8.69977	IPR011545: DNA/RNA helicase, DEAD/DEAH box type, N-terminal	35758	1182333	chr_202	+	2499843	2502550
1117524	6.43991	7.44168	6.92143	6.95832	6.79365	5.5934	6.10856	9.11941	IPR002020: Citrate synthase-like	35756	1117524	chr_202	+	2507044	2508938
1182336	6.91804	8.07015	7.35241	8.09456	7.82134	6.75652	7.54459	8.84383	IPR005656: MmgE/PrpD		1182336	chr_202	+	2510114	2511647
1156695	9.22694	8.87312	9.6553	11.5239	10.2327	8.89731	10.3695	10.0998	IPR001764: Glycoside hydrolase, family 3, N-terminal	205670	1156695	chr_202	+	2511968	2514532
1162650	6.90475	10.9525	11.1054	8.1158	8.66991	6.84325	12.6412	10.1736	IPR009413: Aegerolysin	205662	1162650	chr_202	+	2518035	2518985
1117532	9.8997	9.13312	9.62761	10.8905	10.5449	9.7152	10.115	9.21786	IPR000277: Cys/Met metabolism, pyridoxal phosphate-dependent enzyme	171480	1117532	chr_202	+	2525245	2527388
1132328	6.83536	6.4166	5.80906	8.16202	7.39987	7.74645	6.60091	5.70039		35745	1132328	chr_202	+	2528756	2530231
1142593	13.5735	13.2648	12.5948	13.6704	13.9604	13.843	12.8774	13.4089	IPR001983: Translationally controlled tumour-associated TCTP	51800	1142593	chr_202	+	2532901	2534425
137079	3.77087	4.08296	3.22026	3.38124	2.93042	4.23215	4.02169	4.67806		137079	137079	chr_202	+	2542357	2542732
1182347	9.22217	9.65044	9.73945	10.2226	9.74659	9.7625	12.5432	11.3772	IPR005814: Aminotransferase class-III	55306	1182347	chr_202	+	2545143	2547011
35738	-1.62665	-1.1963	-1.46464	-1.62299	-1.62453	-1.62327	-1.6248	-1.61992		35738	35738	chr_202	+	2548129	2548908
1132336	3.95532	3.56881	4.17633	4.66754	3.80999	2.88287	4.1094	3.88267			1132336	chr_202	+	2551099	2551625
1182349	9.84713	9.64261	9.56129	10.508	10.0821	10.1662	9.96766	9.90434		172691	1182349	chr_202	+	2555563	2557574
1171575	10.1491	11.1555	11.0897	10.8779	10.7639	10.9943	11.109	11.3116	IPR000719: Protein kinase, core	35734	1171575	chr_202	+	2560453	2562768
170609	7.70263	7.77006	8.18777	7.64845	7.68064	7.7475	7.69352	7.88031		170609	170609	chr_202	+	2575070	2575730
1132344	9.27238	8.60939	8.51973	9.5106	9.62018	9.57898	8.63889	8.66873	IPR001656: tRNA pseudouridine synthase D	46431	1132344	chr_202	+	2577865	2580786
1162665	5.34492	6.65373	6.75066	6.24535	6.11563	5.67397	6.50354	6.70145	IPR001138: Fungal transcriptional regulatory protein, N-terminal		1162665	chr_202	+	2581424	2583058
1182357	7.96894	9.07319	9.51975	8.13309	8.16513	8.19318	8.94934	8.90686		35727	1182357	chr_202	+	2590195	2591247
1132349	9.26599	8.90503	8.37704	8.91044	9.42354	10.1121	7.8355	8.22872	IPR002076: GNS1/SUR4 membrane protein	35726	1132349	chr_202	+	2593206	2594902
1206174	9.87168	10.001	11.3689	11.55	12.0094	9.50382	10.5589	9.48151	IPR001944: Glycoside hydrolase, family 35	46429	1206174	chr_202	+	2596399	2599855
1149896	3.05563	2.74631	3.74676	3.18593	3.50844	2.79135	4.12234	4.00252		35722	1149896	chr_202	+	2617061	2619113
1182362	11.5928	11.3344	10.7277	11.6522	11.2182	11.2914	11.7323	10.929		196160	1182362	chr_202	+	2619875	2621639
1132355	2.32406	2.4654	3.36895	3.95609	3.73496	1.96442	4.55158	3.37181		35720	1132355	chr_202	+	2621839	2622910
1171591	9.37633	9.83252	9.11044	10.0942	9.946	9.90866	10.5512	9.85804		119500	1171591	chr_202	+	2623833	2626914
1171592	5.68854	5.93138	6.12136	4.83224	5.84702	5.4826	6.57673	9.79438	IPR007087: Zinc finger, C2H2-type	35716	1171592	chr_202	+	2629677	2641024
1083776	1.00871	0.927075	1.55783	0.919565	0.634229	0.642408	1.77608	0.985714			1083776	chr_202	+	2643678	2645695
1142610	8.07112	9.66441	8.68162	8.74588	8.5645	7.74059	8.95987	8.65779	IPR001568: Ribonuclease T2	51794	1142610	chr_202	+	2648861	2650129
1132363	9.65375	9.15077	9.4551	9.29689	9.08118	9.31348	9.29244	9.37762	IPR002347: Glucose/ribitol dehydrogenase	170910	1132363	chr_202	+	2656534	2657728
1182370	7.31381	6.95828	7.09725	6.96334	6.06813	6.74265	7.30013	7.78413	IPR000627: Intradiol ring-cleavage dioxygenase, C-terminal	135398	1182370	chr_202	+	2661181	2662296
1162682	9.92939	9.89204	9.64242	9.42325	10.0174	9.936	9.17308	9.83318	IPR006992: Amidohydrolase 2	205639	1162682	chr_202	+	2663092	2664504
1132368	6.06251	6.56411	8.69316	7.9281	8.22026	5.88267	7.55677	6.70448		171065	1132368	chr_202	+	2666581	2669668
1083140	7.93303	8.54259	9.20422	8.87002	8.55782	8.08766	8.77996	8.04963			1083140	chr_202	+	2670134	2670862
1083192	7.5634	7.12032	6.98282	7.77573	7.51912	7.45961	6.46135	6.82588	IPR011044: Quinoprotein amine dehydrogenase, beta chain-like	170927	1083192	chr_202	+	2673523	2675035
1142614	13.7568	13.9413	13.5112	13.6085	14.2263	14.1924	13.0201	13.5349	IPR004977: Ribosomal protein S25	196146	1142614	chr_202	+	2675477	2676355
205624	11.2046	10.8649	10.9439	10.8254	10.724	10.99	10.2605	10.6794	IPR000560: Histidine acid phosphatase	205624	205624	chr_202	+	2682056	2684048
1117611	3.71159	3.46345	3.40357	2.9916	3.02795	3.52071	2.91665	4.14851			1117611	chr_202	+	2693049	2693904
1156725	9.17706	8.77745	8.80205	8.7844	9.27949	9.01082	8.97733	9.41622	IPR003445: Cation transporter	171029	1156725	chr_202	+	2697100	2702282
1102009	9.96321	10.2216	10.5333	10.6972	10.2852	9.82702	10.2965	10.3252	IPR007143: Vacuolar protein sorting-associated, VPS28	205620	1102009	chr_202	+	2705029	2712396
[truncated: 9,911 more rows]

## Sheet: FPKMs
	ProtID	0h	GA 5h	GA 18h	induct 5h div 0h	Log2 fold change	IPR	ProtID	TXCHROM	TXSTRAND	TXSTART	TXEND
	39114	0.631705	5496.53	4219.15	8701.11	13.087	IPR000873: AMP-dependent synthetase and ligase	39114	chr_701	+	1418556	1421801
	1090836	0.652377	5239.2	6626.67	8030.94	12.9714	IPR001395: Aldo/keto reductase	1090836	chr_502	-	381766	383141
	1183117	0.0562198	417.581	0.514564	7427.66	12.8587	IPR001804: Isocitrate/isopropylmalate dehydrogenase	1183117	chr_302	-	996894	998093
	1082594	0.0164953	50.5336	60.4125	3063.51	11.581	IPR000873: AMP-dependent synthetase and ligase	1082594	chr_202	-	3700736	3704529
	1142023	0.105502	201.661	19.5196	1911.43	10.9004	IPR000250: Peptidase G1, eqolisin	1142023	chr_202	-	158608	159774
	1161212	0.328032	586.73	9.722	1788.64	10.8046		1161212	chr_101	+	1008561	1009190
	1084943	0.234964	381.751	1.12648	1624.72	10.666	IPR003663: Sugar transporter	1084943	chr_302	-	994471	996042
	1090002	0.071499	79.266	70.1154	1108.63	10.1146		1090002	chr_403	+	76713	77704
	1086238	0.037721	41.622	29.7408	1103.42	10.1078	IPR003663: Sugar transporter	1086238	chr_304	+	1030884	1032679
	1129336	0.0318307	32.3017	0	1014.8	9.98698	IPR000109: TGF-beta receptor, type I/II extracellular region	1129336	chr_802	-	1116012	1118234
	1125076	0.201971	165.547	16.1619	819.657	9.67888	IPR003042: Aromatic-ring hydroxylase	1125076	chr_601	-	339873	341640
	1152313	0.190443	151.192	28.5116	793.897	9.63281	IPR001002: Chitin-binding, type 1	1152313	chr_402	+	3409091	3410569
	1118194	0.0716238	54.0771	40.7379	755.016	9.56036	IPR003042: Aromatic-ring hydroxylase	1118194	chr_301	+	40916	43010
	1125622	0.0854218	63.8764	185.445	747.776	9.54646	IPR001138: Fungal transcriptional regulatory protein, N-terminal	1125622	chr_601	+	1341894	1344216
	1182338	0.331194	244.266	23.8717	737.531	9.52656		1182338	chr_202	-	2514902	2517060
	1162950	0.0670595	46.9604	20.9561	700.28	9.45179		1162950	chr_202	-	3729623	3730595
	1167826	0.80413	504.74	876.305	627.684	9.29389		1167826	chr_701	-	1761301	1762047
	1162650	1.17324	701.074	78.2365	597.553	9.22292	IPR009413: Aegerolysin	1162650	chr_202	+	2518035	2518985
	1088440	0.119535	70.276	78.9816	587.911	9.19945	IPR003663: Sugar transporter	1088440	chr_402	+	76214	77758
	1180224	0.254909	144.678	1.66651	567.565	9.14864		1180224	chr_802	-	2293593	2294558
	1087257	0.0664085	35.138	2.64835	529.12	9.04745	IPR003042: Aromatic-ring hydroxylase	1087257	chr_401	-	380424	382422
	1148933	0.0739467	37.3598	84.6017	505.227	8.98079	IPR001327: Pyridine nucleotide-disulphide oxidoreductase, NAD-binding region	1148933	chr_102	+	354869	356966
	1144857	0.0527512	25.1618	16.4158	476.99	8.89781	IPR013149: Alcohol dehydrogenase, zinc-binding	1144857	chr_402	-	2122581	2123747
	1094471	0.55675	260.554	490.443	467.991	8.87034	IPR011701: Major facilitator superfamily MFS-1	1094471	chr_602	-	733854	735602
	1125069	0.708757	326.546	7.149	460.73	8.84778	IPR001155: NADH:flavin oxidoreductase/NADH oxidase, N-terminal	1125069	chr_601	-	333344	334614
	1220612	0.242365	108.551	1284.55	447.884	8.80698	IPR011701: Major facilitator superfamily MFS-1	1220612	chr_601	-	1336852	1338869
	1159290	0.430043	187.677	18.5276	436.415	8.76956	IPR002283: Isopenicillin N synthase	1159290	chr_601	-	320941	324674
	1090078	0.245751	106.438	89.5432	433.113	8.7586	IPR011701: Major facilitator superfamily MFS-1	1090078	chr_403	-	73894	75547
	1170646	0.627006	259.803	163.743	414.355	8.69472	IPR006139: D-isomer specific 2-hydroxyacid dehydrogenase, catalytic region	1170646	chr_201	+	670247	671381
	1142644	0.34474	124.686	14.2311	361.683	8.49858	IPR001714: Peptidase M24, methionine aminopeptidase	1142644	chr_202	-	2810323	2811806
	1169688	4.37421	1576.47	1564.18	360.4	8.49345		1169688	chr_101	-	1226999	1228205
	1128344	0.0316101	11.2236	0.502863	355.063	8.47193	IPR000873: AMP-dependent synthetase and ligase	1128344	chr_801	+	109313	121272
	1169239	0.0100409	3.53316	0.0525151	351.878	8.45893	IPR003965: Fatty acid synthase	1169239	chr_802	+	3090978	3097315
	1170885	0.0507926	16.2841	45.5593	320.6	8.32463	IPR008929: Chondroitin AC/alginate lyase	1170885	chr_202	-	449982	451307
	1146483	2.00642	640.999	1660.71	319.474	8.31955	IPR013342: Mandelate racemase/muconate lactonizing enzyme, C-terminal	1146483	chr_602	+	720414	721926
	1180790	0.20096	63.6128	2.18968	316.545	8.30627		1180790	chr_101	-	1009273	1010191
	1182970	0.132104	41.2622	39.9008	312.346	8.287	IPR013217: Methyltransferase type 12	1182970	chr_302	-	298254	299390
	1120260	1.62546	483.607	154.57	297.52	8.21684	IPR001279: Beta-lactamase-like	1120260	chr_304	+	1742137	1744219
	1167827	0.242603	71.9294	79.1443	296.489	8.21184		1167827	chr_701	+	1762781	1764001
	1146035	0.396739	107.259	840.545	270.352	8.0787		1146035	chr_601	-	389222	390152
	1154396	0.0844453	22.5243	97.3307	266.732	8.05925	IPR011701: Major facilitator superfamily MFS-1	1154396	chr_701	+	1522236	1524076
	1124484	0.0427504	11.2543	3.52155	263.257	8.04033	IPR002403: Cytochrome P450, E-class, group IV	1124484	chr_502	-	1628283	1629855
	182100	0.378835	97.6461	759.354	257.754	8.00985	IPR006710: Glycoside hydrolase, family 43	182100	chr_304	-	881476	882522
	1166753	0.166156	42.0814	2.28116	253.265	7.9845	IPR000192: Aminotransferase, class V/Cysteine desulphurase	1166753	chr_601	-	1211019	1212500
	1128838	0.920898	225.776	619.274	245.169	7.93763	IPR000172: Glucose-methanol-choline oxidoreductase, N-terminal	1128838	chr_801	-	1263447	1266292
	1153365	0.0461128	11.2982	1.26617	245.011	7.9367	IPR016048: Luciferase-like monooxygenase	1153365	chr_601	-	486911	488428
	1087590	0.20217	45.3181	52.8246	224.159	7.80838	IPR000581: Dihydroxy-acid and 6-phosphogluconate dehydratase	1087590	chr_401	-	2323395	2325369
	1165279	0.093368	19.7125	17.6204	211.127	7.72196		1165279	chr_402	-	2307932	2309955
	1160288	0.030935	6.47744	9.54584	209.389	7.71004	IPR009007: Peptidase aspartic, catalytic	1160288	chr_701	+	2530803	2532792
	1102698	0.0223329	4.44018	0.754358	198.818	7.6353	IPR000873: AMP-dependent synthetase and ligase	1102698	chr_301	-	256882	273644
	1121524	0.222355	43.1917	23.1759	194.246	7.60174	IPR006598: Lipopolysaccharide-modifying protein	1121524	chr_402	-	725753	727738
	1180791	0.465663	89.5343	1.27862	192.273	7.58701		1180791	chr_101	+	1010942	1012441
	1115454	0.0257468	4.89896	14.5432	190.275	7.57194	IPR015880: Zinc finger, C2H2-like	1115454	chr_102	-	401201	403641
	1123173	0.670258	123.233	9.90988	183.859	7.52245	IPR013149: Alcohol dehydrogenase, zinc-binding	1123173	chr_501	+	57981	59690
	1159859	0.195431	35.1055	3.96074	179.631	7.4889	IPR011333: BTB/POZ fold	1159859	chr_604	-	43444	44758
	1162978	0.0534381	9.5179	5.31027	178.111	7.47663	IPR001447: N-acetyltransferase	1162978	chr_301	-	102070	103221
	1120072	0.0120142	2.05635	2.54484	171.16	7.4192	IPR001680: WD40 repeat	1120072	chr_304	-	1335307	1340584
	46858	0.331863	55.3121	6.94275	166.671	7.38086	IPR013149: Alcohol dehydrogenase, zinc-binding	46858	chr_202	+	179241	180454
	1141014	0.541788	89.3786	29.6644	164.97	7.36606		1141014	chr_802	+	3159195	3160285
	1142923	1.51069	243.968	103.208	161.494	7.33534		1142923	chr_301	+	784241	784566
	45699	0.14417	22.839	11.2162	158.417	7.30759	IPR000537: UbiA prenyltransferase	45699	chr_601	-	464028	467795
	1200370	1.4737	230.298	0	156.272	7.28791		1200370	chr_101	+	265041	266015
	1112167	0.0457785	6.87094	8.08067	150.091	7.22969	IPR014030: Beta-ketoacyl synthase, N-terminal	1112167	chr_701	-	1808920	1814298
	1204167	0.0824105	12.2796	4.36405	149.005	7.21922	IPR001128: Cytochrome P450	1204167	chr_202	+	190042	191649
	1201932	0.156047	23.184	8.62055	148.571	7.215	IPR005828: General substrate transporter	1201932	chr_102	-	418800	420844
	1153771	3.76277	526.914	717.453	140.034	7.12963	IPR001199: Cytochrome b5	1153771	chr_602	+	735846	737398
	1132622	0.043475	6.04361	0.11369	139.013	7.11908		1132622	chr_202	+	3497975	3499697
	1153158	0.115715	15.9184	2.62256	137.565	7.10397	IPR001138: Fungal transcriptional regulatory protein, N-terminal	1153158	chr_503	-	351941	353935
	1103854	0.0143414	1.91889	0.290654	133.8	7.06394	IPR001296: Glycosyl transferase, group 1	1103854	chr_303	+	155296	164323
	1119136	0.100099	13.2193	7.06763	132.063	7.04508	IPR005814: Aminotransferase class-III	1119136	chr_302	+	832568	833896
	1224252	0.0245882	3.2187	0.171466	130.904	7.03237	IPR013149: Alcohol dehydrogenase, zinc-binding	1224252	chr_701	+	1442260	1450029
	1111271	0.82817	107.486	115.144	129.787	7.02	IPR002198: Short-chain dehydrogenase/reductase SDR	1111271	chr_604	-	118312	119963
	43754	0.19731	25.0287	9.80357	126.85	6.98698		43754	chr_301	-	653579	653890
	1168064	0.444481	53.8721	1.25921	121.202	6.92127	IPR002198: Short-chain dehydrogenase/reductase SDR	1168064	chr_801	+	24572	25506
	1177841	1.84156	222.426	297.738	120.782	6.91626	IPR001138: Fungal transcriptional regulatory protein, N-terminal	1177841	chr_602	+	1843951	1846187
	1209400	0.128385	15.3839	1.273	119.827	6.9048	IPR000571: Zinc finger, CCCH-type	1209400	chr_303	+	172139	177892
	1154545	1.05232	124.389	11.0075	118.205	6.88514	IPR002403: Cytochrome P450, E-class, group IV	1154545	chr_701	-	2018209	2019458
	1089205	0.0319132	3.77091	10.1398	118.161	6.88461	IPR010839: Protein of unknown function DUF1446	1089205	chr_402	-	3330863	3333094
	1208411	0.176265	20.7512	0.864271	117.727	6.8793		1208411	chr_302	-	346070	347922
	1146976	1.02175	120.177	29.2244	117.618	6.87797		1146976	chr_701	+	689080	689561
	1183090	1.7656	206.478	62.3316	116.945	6.86969		1183090	chr_302	+	858751	859353
	1131042	0.115803	13.4419	3.78539	116.076	6.85893		1131042	chr_102	+	1141390	1144047
	1116608	0.0348785	4.03039	5.655	115.555	6.85243		1116608	chr_202	-	73220	75288
	1200698	0.265921	29.3999	23.9913	110.559	6.78867		1200698	chr_101	+	701422	702425
	1103301	2.13903	235.899	115.572	110.283	6.78507	IPR011701: Major facilitator superfamily MFS-1	1103301	chr_302	-	305840	307926
	1091078	0.217529	23.2465	12.7518	106.867	6.73967		1091078	chr_502	-	301341	303089
	1112005	1.62149	170.222	0.731085	104.979	6.71396	IPR013154: Alcohol dehydrogenase GroES-like	1112005	chr_701	+	1517764	1518864
	1180782	0.110522	11.427	8.23711	103.391	6.69197		1180782	chr_101	-	985608	986222
	1187797	0.0151329	1.56461	12.2678	103.391	6.69197		1187797	chr_701	-	1940566	1944989
	38524	0.0365128	3.74338	1.1458	102.522	6.67979		38524	chr_802	+	450477	452437
	1182410	3.24003	327.825	93.0734	101.18	6.66077		1182410	chr_202	-	2807954	2808647
	1143747	127.6	12855.3	6320.91	100.746	6.65458	IPR013766: Thioredoxin domain	1143747	chr_304	-	1740401	1741147
	1097850	0.00643872	0.632142	1.1197	98.1782	6.61733	IPR002173: Carbohydrate/puine kinase, PfkB, conserved site	1097850	chr_802	+	1958444	1968179
	1183286	0.0594789	5.78785	3.81075	97.3093	6.60451	IPR013332: Ketopantoate reductase ApbA/PanE, N-terminal	1183286	chr_303	-	68482	69569
	1158337	0.181729	17.605	22.9894	96.8749	6.59805		1158337	chr_402	+	2124120	2125562
	1148594	0.0941294	9.10515	7.38463	96.7301	6.59589		1148594	chr_101	-	333539	336093
	1150605	1.14001	110.014	287.58	96.5026	6.5925	IPR002198: Short-chain dehydrogenase/reductase SDR	1150605	chr_302	-	684367	685296
	1098793	0.040157	3.87276	0	96.4405	6.59157	IPR003663: Sugar transporter	1098793	chr_802	-	3137432	3138964
	1149400	0.0807882	7.75616	0.528166	96.0061	6.58505	IPR003663: Sugar transporter	1149400	chr_201	-	776412	778058
	1121224	0.122306	11.7244	36.8346	95.8613	6.58288	IPR001077: O-methyltransferase, family 2	1121224	chr_402	-	240181	241843
	1208766	0.123802	11.6169	2.4686	93.834	6.55204	IPR003663: Sugar transporter	1208766	chr_302	-	847947	850011
	186429	0.0885765	8.28583	3.97637	93.5444	6.54758	IPR000583: Glutamine amidotransferase, class-II	186429	chr_302	+	1225778	1228070
	1154748	0.309156	28.64	29.9636	92.6394	6.53355	IPR003663: Sugar transporter	1154748	chr_801	-	88423	90378
	1211292	0.0443201	4.08172	0.521549	92.0963	6.52507	IPR001663: Aromatic-ring-hydroxylating dioxygenase, alpha subunit	1211292	chr_401	+	158131	159624
	1178748	0.202836	18.328	0.839845	90.3587	6.49759	IPR011701: Major facilitator superfamily MFS-1	1178748	chr_701	-	2188671	2190491
	1172696	0.243323	21.9863	0.106051	90.3587	6.49759	IPR002198: Short-chain dehydrogenase/reductase SDR	1172696	chr_302	+	1026655	1027575
	1105614	0.241144	21.6697	53.5565	89.8622	6.48964	IPR000383: Peptidase S15	1105614	chr_402	+	277604	279637
	1166774	0.519938	45.5353	117.475	87.5784	6.4525	IPR003779: Carboxymuconolactone decarboxylase	1166774	chr_601	+	1356828	1357469
	1082229	0.253336	22.1758	44.6352	87.535	6.45179	IPR001395: Aldo/keto reductase	1082229	chr_202	-	3706296	3707333
	1076151	0.130287	11.2066	0.425886	86.0145	6.42651	IPR007568: RTA1 like protein	1076151	chr_402	+	184902	186027
	1114499	0.0477214	4.06327	7.36288	85.1457	6.41186	IPR006680: Amidohydrolase 1	1114499	chr_101	+	10292	11697
	1178097	0.0267888	2.25767	0	84.2768	6.39706		1178097	chr_701	-	202492	204846
	1120791	0.0921566	7.76667	19.5206	84.2768	6.39706	IPR015798: Copper amine oxidase, C-terminal	1120791	chr_401	-	1429604	1431832
	1129713	0.101126	8.43474	1.65282	83.408	6.38211	IPR001680: WD40 repeat	1129713	chr_802	-	2254396	2256830
	1102124	0.0382364	3.18922	0.449958	83.408	6.38211	IPR011701: Major facilitator superfamily MFS-1	1102124	chr_202	+	2906905	2908574
	1144977	2.62788	211.618	590.49	80.528	6.33142	IPR006710: Glycoside hydrolase, family 43	1144977	chr_402	+	2728653	2730120
	1178968	0.113371	9.11133	0	80.3671	6.32853	IPR013149: Alcohol dehydrogenase, zinc-binding	1178968	chr_801	+	50118	51203
	1168997	0.169262	13.5443	6.52881	80.0196	6.32228	IPR007855: RNA-dependent RNA polymerase, eukaryotic-type	1168997	chr_802	+	2018956	2022874
	36538	0.235865	18.7508	0	79.4983	6.31285		36538	chr_202	+	98172	99331
	1132760	0.0757203	5.98674	6.83146	79.0638	6.30495	IPR002198: Short-chain dehydrogenase/reductase SDR	1132760	chr_301	-	121497	122462
	1134663	0.0357495	2.82649	0.0467436	79.0638	6.30495	IPR006094: FAD linked oxidase, N-terminal	1134663	chr_401	+	986993	988748
	1154180	0.576006	45.1346	95.1317	78.3579	6.29201	IPR011580: 6-phospho-beta-galactosidase, eukaryotic	1154180	chr_701	-	561787	563670
	1163375	0.0400785	3.13394	8.96108	78.195	6.289	IPR003480: Transferase	1163375	chr_302	+	807331	808866
	1117792	41.644	3239.28	1050.1	77.785	6.28142	IPR013149: Alcohol dehydrogenase, zinc-binding	1117792	chr_202	+	3010677	3012194
	1227618	0.0972522	7.52014	1.01728	77.3262	6.27288		1227618	chr_802	-	1162746	1163528
	1094006	0.397807	30.6745	3.98778	77.109	6.26883	IPR000873: AMP-dependent synthetase and ligase	1094006	chr_602	-	1108607	1110606
	1179034	0.293146	22.2603	4.59957	75.936	6.24671		1179034	chr_801	+	220908	221957
	1163887	0.0410678	3.10425	0	75.5885	6.2401		1163887	chr_304	+	1010154	1011652
	1183272	0.0742141	5.5775	34.2542	75.1541	6.23178	IPR008957: Fibronectin, type III-like fold	1183272	chr_302	-	1678105	1679863
	1177761	0.00876558	0.654961	0.0343838	74.7197	6.22342	IPR000873: AMP-dependent synthetase and ligase	1177761	chr_602	+	1580588	1587665
	1185001	1.68774	124.641	147.963	73.8508	6.20654	IPR002007: Haem peroxidase, animal	1185001	chr_402	-	2012460	2016786
	1142164	1.29329	95.5106	260.417	73.8508	6.20654		1142164	chr_202	+	930674	931149
	1180792	0.046321	3.3806	5.57209	72.982	6.18947	IPR003042: Aromatic-ring hydroxylase	1180792	chr_101	+	1012837	1014313
	1162997	0.634646	46.2074	20.9114	72.8082	6.18603		1162997	chr_301	-	177995	178542
	1221164	0.0748003	5.43741	17.7188	72.6924	6.18373	IPR002110: Ankyrin	1221164	chr_602	+	222023	228831
	1208764	0.0483777	3.50969	0.474415	72.5476	6.18086	IPR001117: Multicopper oxidase, type 1	1208764	chr_302	+	845566	848524
	1093022	0.540006	38.5036	3.71866	71.3023	6.15588	IPR013057: Amino acid transporter, transmembrane	1093022	chr_601	+	179596	181600
	1149480	0.0830778	5.91882	0	71.2443	6.1547		1149480	chr_202	+	137481	138282
	1127921	0.0163118	1.16212	0.959767	71.2443	6.1547	IPR002110: Ankyrin	1127921	chr_701	-	2153244	2157415
	1188554	0.277787	19.6835	35.7161	70.8582	6.14686	IPR002821: Hydantoinase/oxoprolinase	1188554	chr_802	+	286138	290453
	1147631	0.234071	16.4729	8.8756	70.3755	6.137		1147631	chr_801	+	1225829	1226158
	1146497	1.64895	115.78	81.5306	70.2146	6.1337		1146497	chr_602	-	816382	817478
	1082387	0.102218	7.12702	0.968984	69.7239	6.12358		1082387	chr_202	+	471043	473556
	1183873	0.0601766	4.13039	7.63223	68.6378	6.10093	IPR001509: NAD-dependent epimerase/dehydratase	1183873	chr_401	-	170776	172020
	1186119	0.45972	31.4815	18.0876	68.4799	6.09761		1186119	chr_502	+	1631008	1632879
	209668	13.2445	906.039	1310.25	68.4085	6.0961		209668	chr_401	-	1038839	1040106
	1139200	0.410404	27.9553	77.4874	68.1165	6.08993		1139200	chr_701	+	1818031	1818780
	1186352	9.47816	643.067	17.9079	67.8472	6.08422	IPR002068: Heat shock protein Hsp20	1186352	chr_601	-	135404	136702
	1153351	0.168198	11.3256	2.08929	67.3346	6.07328	IPR004183: Extradiol ring-cleavage dioxygenase, class III enzyme, subunit B	1153351	chr_601	-	451020	452013
	130535	0.953935	64.1223	697.532	67.2187	6.07079	IPR001663: Aromatic-ring-hydroxylating dioxygenase, alpha subunit	130535	chr_304	+	456555	459765
	1119994	4.42837	297.451	532.539	67.1694	6.06973	IPR002220: Dihydrodipicolinate synthetase	1119994	chr_304	+	1023971	1025015
	1151104	0.0643267	4.30347	0.252327	66.9002	6.06394	IPR001926: Pyridoxal phosphate-dependent enzyme, beta subunit	1151104	chr_304	+	1248819	1249775
	1181768	0.0500493	3.34831	11.7794	66.9002	6.06394	IPR000111: Glycoside hydrolase, clan GH-D	1181768	chr_202	+	440602	441895
	1112157	0.0509186	3.40647	165.113	66.9002	6.06394		1112157	chr_701	+	1797532	1798941
	1189246	0.106322	7.08219	0.2317	66.6106	6.05768	IPR000560: Histidine acid phosphatase	1189246	chr_802	-	3056907	3058827
	56711	5.49862	359.966	362.529	65.4647	6.03265		56711	chr_302	+	494331	495402
	1172843	0.148697	9.68948	0.583279	65.1625	6.02597	IPR005479: Carbamoyl phosphate synthetase, large subunit, ATP-binding	1172843	chr_302	+	1498826	1499323
	1126209	0.160649	10.3845	20.5432	64.6412	6.01438	IPR001360: Glycoside hydrolase, family 1	1126209	chr_602	+	808438	810353
	1158692	0.0963767	6.21735	7.11988	64.5109	6.01147	IPR011701: Major facilitator superfamily MFS-1	1158692	chr_501	-	226997	229928
	1169578	0.0492091	3.16384	0.450398	64.2937	6.0066	IPR000209: Peptidase S8 and S53, subtilisin, kexin, sedolisin	1169578	chr_101	+	893807	895210
	1158698	0.0499275	3.21002	4.70029	64.2937	6.0066	IPR001087: Lipase, GDSL	1158698	chr_501	+	276791	278172
	1148283	7.74771	494.91	100.093	63.8781	5.99725		1148283	chr_802	+	2252625	2253355
	1170450	7.6568	486.962	739.364	63.5986	5.99092		1170450	chr_201	-	97617	99133
	188525	0.0410404	2.60298	0	63.4248	5.98698	IPR011701: Major facilitator superfamily MFS-1	188525	chr_101	+	515099	516817
	1164092	0.0922948	5.85378	144.211	63.4248	5.98698		1164092	chr_401	-	31430	32161
	1134662	0.220944	13.8694	51.8561	62.7732	5.97208		1134662	chr_401	-	980821	983105
	1213305	0.114745	7.12814	5.32616	62.1216	5.95702	IPR005123: 2OG-Fe(II) oxygenase	1213305	chr_402	+	188788	189860
	1180059	0.0420496	2.59392	2.74906	61.6872	5.9469	IPR011701: Major facilitator superfamily MFS-1	1180059	chr_802	-	1764704	1766538
	44952	0.163508	9.94427	0.106896	60.8183	5.92643	IPR002397: Cytochrome P450, B-class	44952	chr_201	+	943535	944631
	1181378	0.529326	32.1008	7.19795	60.6446	5.92231		1181378	chr_102	+	1473138	1474300
	1183897	0.789239	47.7431	1911.7	60.4925	5.91869	IPR001990: Chromogranin/secretogranin	1183897	chr_401	-	280688	281440
	1010463	0.0851461	5.10447	23.2682	59.9495	5.90568		1010463	chr_301	+	566456	567237
	1172574	0.0663012	3.94592	14.6941	59.5151	5.89518		1172574	chr_302	+	686329	688235
	1155142	0.176392	10.4724	0	59.3703	5.89167	IPR013149: Alcohol dehydrogenase, zinc-binding	1155142	chr_802	-	916609	917655
	1182982	1.17761	69.5741	5.36263	59.0807	5.88461		1182982	chr_302	-	342830	344953
	37688	0.0789239	4.66288	3.92143	59.0807	5.88461		37688	chr_802	+	3190762	3191594
	1163062	0.0610721	3.55512	5.19049	58.2118	5.86324		1163062	chr_301	-	631321	633032
	1167828	0.368995	21.4799	32.6473	58.2118	5.86324	IPR013217: Methyltransferase type 12	1167828	chr_701	-	1764165	1765401
	1183357	6.74569	391.941	269.963	58.1024	5.86053	IPR002509: Polysaccharide deacetylase	1183357	chr_304	-	92863	94354
	1211197	0.0988661	5.72655	8.05787	57.9222	5.85605	IPR001128: Cytochrome P450	1211197	chr_401	+	32634	34697
	1163560	3.78835	218.058	28.8358	57.5602	5.847		1163560	chr_303	-	20250	20767
	1227316	0.453318	26.0734	3.67491	57.5168	5.84591	IPR002667: Isopentenyl-diphosphate delta-isomerase	1227316	chr_802	-	666925	667878
	1176883	0.0246341	1.41259	0.547568	57.343	5.84155	IPR001509: NAD-dependent epimerase/dehydratase	1176883	chr_601	-	458325	461432
	1102877	0.322814	18.3148	4.98066	56.7348	5.82616		1102877	chr_301	+	786814	789189
	38570	0.400116	22.6459	3.28846	56.5983	5.82269	IPR001087: Lipase, GDSL	38570	chr_802	-	319949	321216
	1126350	0.0487996	2.75591	9.12439	56.4742	5.81952	IPR001106: Phenylalanine/histidine ammonia-lyase	1126350	chr_602	+	1121698	1124343
	51359	0.0668411	3.77479	1.13616	56.4742	5.81952	IPR002042: Uricase	51359	chr_601	+	497054	498111
	1168102	0.0618079	3.49055	0.646526	56.4742	5.81952	IPR013096: Cupin 2, conserved barrel	1168102	chr_801	-	197522	198665
	1186083	0.0814294	4.59866	8.19831	56.4742	5.81952		1186083	chr_502	-	1513374	1514179
	1141741	7.54766	424.882	454.788	56.2932	5.81489		1141741	chr_102	-	1369309	1370154
	1189068	2.16509	121.582	35.9527	56.1556	5.81136		1189068	chr_802	-	2355755	2356683
	1173819	0.648007	36.2203	8.19046	55.895	5.80465		1173819	chr_401	-	520800	521150
	125795	0.103637	5.76279	1.62611	55.6053	5.79715	IPR011009: Protein kinase-like	125795	chr_802	+	3148202	3148829
	1156942	0.0335298	1.86443	0.0438412	55.6053	5.79715	IPR007310: IucA/IucC	1156942	chr_301	-	165002	167101
	1183114	0.520662	28.3928	0.40046	54.5321	5.76903		1183114	chr_302	+	951460	953523
	1032309	4.48992	244.682	126.892	54.4957	5.76807		1032309	chr_602	-	813672	814908
	1184035	1.65769	90.1143	162.364	54.3613	5.76451	IPR011701: Major facilitator superfamily MFS-1	1184035	chr_401	-	788715	790913
	1164094	0.0542384	2.9217	0.141837	53.8677	5.75135	IPR006992: Amidohydrolase 2	1164094	chr_401	-	34471	35605
	1168572	0.069325	3.73438	13.8233	53.8677	5.75135	IPR004308: Glutamate-cysteine ligase catalytic subunit	1168572	chr_802	-	272802	274937
	1142163	2.57268	138.478	317.965	53.8263	5.75024		1142163	chr_202	+	929410	930414
	1118884	2.62103	139.291	313.182	53.1436	5.73183	IPR003663: Sugar transporter	1118884	chr_302	-	248266	250833
	1156548	0.0213086	1.12933	0.306479	52.9988	5.72789	IPR001757: ATPase, P-type, K/Mg/Cd/Cu/Zn/Na/Ca/Na/H-transporter	1156548	chr_202	-	1486719	1489815
	1183076	0.0781722	4.10908	5.41727	52.5644	5.71601	IPR001138: Fungal transcriptional regulatory protein, N-terminal	1183076	chr_302	+	771199	772922
	1181090	0.370011	19.4092	52.7948	52.4558	5.71303		1181090	chr_102	+	403876	405206
	1183119	1.1915	62.4003	2.85618	52.3713	5.71071		1183119	chr_302	-	1004993	1005922
	1141113	0.628753	32.6527	1.30791	51.9325	5.69857	IPR004886: Glycolipid anchored surface protein GAS1	1141113	chr_101	+	191026	193406
	1143324	0.242723	12.5741	10.7905	51.8042	5.695	IPR004841: Amino acid permease-associated region	1143324	chr_303	+	49634	52059
	1171675	0.0936996	4.84386	5.51318	51.6956	5.69197		1171675	chr_202	+	2866206	2867563
	1146034	2.67655	137.509	2.855	51.3755	5.68301	IPR002952: Eggshell protein	1146034	chr_601	-	369162	370115
	1163921	0.575333	29.5478	85.424	51.3577	5.68251	IPR002893: Zinc finger, MYND-type	1163921	chr_304	+	1200702	1201733
	1147717	1.88933	96.3704	107.872	51.0078	5.67264	IPR008427: Extracellular membrane protein, 8-cysteine region, CFEM	1147717	chr_801	-	1492189	1493148
	1160976	7.09586	359.789	165.093	50.7041	5.66403	IPR003663: Sugar transporter	1160976	chr_802	-	3015221	3017673
	1141107	8.53947	432.317	29.1639	50.6258	5.6618		1141107	chr_101	-	175174	175790
	1116480	10.3164	520.127	739.197	50.4176	5.65586	IPR011701: Major facilitator superfamily MFS-1	1116480	chr_201	-	748474	750181
	1118428	0.0293286	1.47793	1.76401	50.3923	5.65513	IPR002315: Glycyl-tRNA synthetase, alpha2 dimer	1118428	chr_301	+	637830	640062
	1135479	0.0888321	4.47646	0	50.3923	5.65513		1135479	chr_402	-	1220157	1221268
	1179445	0.324573	16.3246	15.0894	50.2958	5.65237	IPR011701: Major facilitator superfamily MFS-1	1179445	chr_801	+	1495020	1497090
	1226000	0.496557	24.8609	16.7835	50.0665	5.64577	IPR003594: ATP-binding region, ATPase-like	1226000	chr_801	-	610261	615561
	1142882	3.10755	153.762	0.893909	49.4801	5.62878	IPR003663: Sugar transporter	1142882	chr_301	-	316600	318636
	1159304	1.18459	58.1672	42.5196	49.1031	5.61774	IPR003663: Sugar transporter	1159304	chr_601	+	383003	384669
	40111	0.0886402	4.35127	0.0579499	49.0891	5.61733		40111	chr_401	+	534147	536361
	48047	0.319629	15.607	71.716	48.8284	5.60965	IPR001236: Lactate/malate dehydrogenase	48047	chr_701	-	1791847	1793109
	1133619	0.113371	5.51605	9.19067	48.6547	5.60451		1133619	chr_302	-	1624496	1625285
	1118494	0.123616	5.98763	6.30363	48.4375	5.59805	IPR007219: Fungal specific transcription factor	1118494	chr_301	-	792529	794799
	48775	0.674637	31.8473	14.6283	47.2066	5.56092	IPR011597: GroES-related	48775	chr_304	+	1110639	1111804
	1088545	0.0411639	1.93129	0.618966	46.917	5.55204	IPR003100: Argonaute and Dicer protein, PAZ	1088545	chr_402	+	1650589	1654278
	1166488	0.14816	6.88688	0.484311	46.4826	5.53862	IPR002529: Fumarylacetoacetase, C-terminal-like	1166488	chr_601	-	124725	126082
	1167136	0.312491	14.4513	7.1132	46.2456	5.53125	IPR001137: Glycoside hydrolase, family 11	1167136	chr_602	+	1102918	1107388
	1146743	5.36488	247.937	641.106	46.2149	5.53029		1146743	chr_602	+	1851683	1852818
	1170655	0.0835641	3.85251	0.0956049	46.1025	5.52677	IPR014030: Beta-ketoacyl synthase, N-terminal	1170655	chr_201	+	702321	714256
	1186686	0.255438	11.7625	1.66997	46.0482	5.52507	IPR001128: Cytochrome P450	1186686	chr_601	+	1535424	1537288
	1089588	0.486261	22.3914	85.3246	46.0482	5.52507	IPR001155: NADH:flavin oxidoreductase/NADH oxidase, N-terminal	1089588	chr_402	+	351942	353264
	1116473	0.0684463	3.13994	0.107395	45.8744	5.51962	IPR000873: AMP-dependent synthetase and ligase	1116473	chr_201	-	728476	732972
	1159860	0.0574796	2.62186	0.751564	45.6138	5.5114	IPR000791: GPR1/FUN34/yaaH	1159860	chr_604	-	50492	53217
	52617	1.25554	56.7244	68.6418	45.1793	5.49759	IPR003042: Aromatic-ring hydroxylase	52617	chr_802	-	1898644	1900323
	1164096	0.153422	6.83154	1.50453	44.5277	5.47663	IPR001466: Beta-lactamase	1164096	chr_401	-	37600	39622
	1122202	1.6391	72.7661	37.0933	44.394	5.47229	IPR001411: Tetracycline resistance protein, TetB	1122202	chr_402	+	2125984	2128008
	1146439	11.9991	531.687	389.956	44.3105	5.46958		1146439	chr_602	+	580778	581834
	1097624	0.104429	4.62728	0.477903	44.3105	5.46958		1097624	chr_802	-	2087061	2088294
	1185198	2.1271	93.4373	148.469	43.9272	5.45704		1185198	chr_402	+	2874876	2875971
	1186581	0.276677	12.1395	101.656	43.8761	5.45536		1186581	chr_601	+	1048526	1048970
	1108255	0.269559	11.7979	10.0891	43.7675	5.45179	IPR011701: Major facilitator superfamily MFS-1	1108255	chr_502	-	376155	378047
	1098072	0.0427504	1.85715	0.111795	43.4417	5.44101	IPR011701: Major facilitator superfamily MFS-1	1098072	chr_802	+	3135477	3137120
	1141517	11.1236	481.704	53.0971	43.3048	5.43646		1141517	chr_102	+	374375	375182
	1223154	3.06587	132.341	10.5626	43.1659	5.43182	IPR003819: Taurine catabolism dioxygenase TauD/TfdA	1223154	chr_701	-	205092	206520
	1185271	8.90262	383.519	292.349	43.0794	5.42892	IPR002838: Protein of unknown function DUF124	1185271	chr_402	-	3119271	3121230
	1143527	4.18954	180.069	66.5181	42.9807	5.42562		1143527	chr_304	+	617793	618512
	1210062	0.0353797	1.50621	1.66536	42.5728	5.41186	IPR011118: Tannase and feruloyl esterase	1210062	chr_304	+	579769	581696
	184872	0.366432	15.5364	8.2409	42.3991	5.40596	IPR000250: Peptidase G1, eqolisin	184872	chr_102	-	835698	836537
	1217850	0.390861	16.5552	1.21378	42.3556	5.40448	IPR001810: Cyclin-like F-box	1217850	chr_502	-	581670	583236
	1116094	0.725018	30.6943	30.8526	42.3359	5.40381	IPR002347: Glucose/ribitol dehydrogenase	1116094	chr_102	+	1618573	1619506
	1157325	0.142041	5.92369	46.0965	41.704	5.38211		1157325	chr_303	-	41070	44339
	1150294	0.122876	5.1244	0.240995	41.704	5.38211	IPR013027: FAD-dependent pyridine nucleotide-disulphide oxidoreductase	1150294	chr_301	-	483556	484623
	1157674	0.1726	7.14812	3.23474	41.4144	5.37206	IPR002347: Glucose/ribitol dehydrogenase	1157674	chr_401	-	95927	96996
	1170944	0.0835854	3.44953	6.06562	41.2696	5.36701		1170944	chr_202	+	625357	627061
	179438	0.121063	4.99623	3.40332	41.2696	5.36701		179438	chr_701	-	1986117	1987211
	1119191	0.00922948	0.376887	3.72896	40.8352	5.35174	IPR013149: Alcohol dehydrogenase, zinc-binding	1119191	chr_302	+	1065771	1072627
	1163889	0.708612	28.7311	24.0512	40.5456	5.34147	IPR007219: Fungal specific transcription factor	1163889	chr_304	-	1021540	1023780
	1133629	0.0675007	2.69776	1.14737	39.9663	5.32071	IPR000292: Formate/nitrite transporter	1133629	chr_302	-	1652498	1653533
	1097375	0.0229533	0.917358	0.330133	39.9663	5.32071	IPR010730: Heterokaryon incompatibility	1097375	chr_801	-	536941	540475
	1134093	0.116152	4.64218	0.911236	39.9663	5.32071	IPR011701: Major facilitator superfamily MFS-1	1134093	chr_304	-	1101334	1103108
	1104204	0.559148	22.3403	10.1948	39.9543	5.32028	IPR014030: Beta-ketoacyl synthase, N-terminal	1104204	chr_304	-	586285	594743
	1207617	0.607007	24.2159	8.99505	39.8939	5.3181		1207617	chr_301	-	785030	786246
	1129740	0.292527	11.6206	18.1469	39.725	5.31198		1129740	chr_802	+	2386791	2390654
	1114396	1.73693	68.9832	41.9714	39.7157	5.31164	IPR000111: Glycoside hydrolase, clan GH-D	1114396	chr_802	-	3034020	3035862
	1159247	0.417232	16.3457	5.70341	39.1765	5.29192	IPR011701: Major facilitator superfamily MFS-1	1159247	chr_601	+	121375	123204
	1185767	0.0864009	3.37806	1.07323	39.0975	5.289	IPR003042: Aromatic-ring hydroxylase	1185767	chr_502	+	265725	267149
	1003076	0.0469929	1.8373	0.983114	39.0975	5.289		1003076	chr_102	-	900247	901859
	1167822	0.594789	23.1809	13.6654	38.9734	5.28442	IPR002575: Aminoglycoside phosphotransferase	1167822	chr_701	-	1752624	1754131
	1217633	1.41227	54.7759	99.1478	38.7856	5.27745	IPR001411: Tetracycline resistance protein, TetB	1217633	chr_502	-	354128	356045
	1185835	7.37027	285.122	469.117	38.6854	5.27372	IPR000639: Epoxide hydrolase-like	1185835	chr_502	-	501995	503679
	1112254	0.475739	18.3109	17.9149	38.4893	5.26639		1112254	chr_701	+	1988350	1989768
	1125079	4.47472	169.735	19.8986	37.9319	5.24534	IPR002347: Glucose/ribitol dehydrogenase	1125079	chr_601	+	341889	345324
	1164337	0.303254	11.3295	19.4292	37.3598	5.22342		1164337	chr_401	-	1041467	1042398
	1183843	0.0431097	1.61057	0.281836	37.3598	5.22342	IPR000120: Amidase signature enzyme	1183843	chr_401	+	36131	37558
	1138878	0.227161	8.42091	0.495034	37.0702	5.21219		1138878	chr_701	-	844106	845232
	1090301	0.0801571	2.95983	0	36.9254	5.20654	IPR001128: Cytochrome P450	1090301	chr_501	-	415839	417603
	196874	9.38995	345.797	60.0127	36.8263	5.20266	IPR015590: Aldehyde dehydrogenase	196874	chr_202	-	176399	178103
	42190	0.0748913	2.73286	2.05638	36.491	5.18947		42190	chr_302	-	1173135	1173956
	1141688	137.017	4977.85	1624.99	36.3303	5.1831	IPR001461: Peptidase A1	1141688	chr_102	-	1145470	1147093
	1148965	0.045753	1.65963	5.78792	36.2738	5.18086	IPR011545: DNA/RNA helicase, DEAD/DEAH box type, N-terminal	1148965	chr_102	-	447846	453668
	1203931	1.23009	44.5959	19.8124	36.2541	5.18007	IPR002202: Hydroxymethylglutaryl-CoA reductase, class I/II, catalytic	1203931	chr_201	-	925699	926947
	1184525	2.10416	76.1358	71.4596	36.1835	5.17726	IPR000873: AMP-dependent synthetase and ligase	1184525	chr_402	+	245667	249121
	1185088	2.01057	72.5392	421.84	36.079	5.17309		1185088	chr_402	+	2342673	2345749
	1115759	0.346495	12.3429	15.6303	35.6222	5.1547	IPR001128: Cytochrome P450	1115759	chr_102	-	983003	985346
	1144856	6.97624	248.509	79.2598	35.6222	5.1547		1144856	chr_402	+	2121894	2122620
	1114677	2.36393	82.8105	59.5	35.0309	5.13056	IPR002018: Carboxylesterase, type B	1114677	chr_101	-	532315	534394
	1144106	3.07803	107.593	14.9486	34.955	5.12743	IPR002198: Short-chain dehydrogenase/reductase SDR	1144106	chr_401	+	1527978	1529364
	1144041	0.574507	20.0812	0.520052	34.9538	5.12738	IPR001077: O-methyltransferase, family 2	1144041	chr_401	+	1248160	1249729
	1095405	0.162859	5.68347	2.69728	34.8981	5.12508	IPR001138: Fungal transcriptional regulatory protein, N-terminal	1095405	chr_701	+	945126	947612
	50328	0.36159	12.5664	23.0485	34.7533	5.11908	IPR001578: Peptidase C12, ubiquitin carboxyl-terminal hydrolase 1	50328	chr_301	-	746020	746700
	1116809	0.0425289	1.47802	7.0066	34.7533	5.11908	IPR003959: AAA ATPase, core	1116809	chr_202	-	672866	675878
	1187225	0.0973291	3.38251	2.67248	34.7533	5.11908	IPR000719: Protein kinase, core	1187225	chr_602	+	1847201	1848525
	1132221	0.824105	28.6404	13.577	34.7533	5.11908	IPR007219: Fungal specific transcription factor	1132221	chr_202	-	2190947	2192883
	1084668	0.0386445	1.34302	0.707404	34.7533	5.11908	IPR001128: Cytochrome P450	1084668	chr_301	-	289454	291116
	1188056	0.0306424	1.06493	0.280462	34.7533	5.11908	IPR000172: Glucose-methanol-choline oxidoreductase, N-terminal	1188056	chr_801	-	216921	219240
	1132762	0.573992	19.7611	51.0349	34.4275	5.10549	IPR000771: Ketose-bisphosphate aldolase, class-II	1132762	chr_301	-	123860	124780
	1100843	7.12881	245.065	54.6871	34.3767	5.10336	IPR001613: Flavin-containing amine oxidase	1100843	chr_201	-	620902	622913
	1096151	0.5792	19.8416	34.8368	34.2569	5.09832	IPR011701: Major facilitator superfamily MFS-1	1096151	chr_701	-	916717	918453
	1115456	0.251097	8.5992	22.736	34.2465	5.09789	IPR000209: Peptidase S8 and S53, subtilisin, kexin, sedolisin	1115456	chr_102	-	404496	407543
	1160185	15.738	533.726	70.4878	33.9133	5.08378		1160185	chr_701	+	1882232	1882939
	1083364	0.0694815	2.35435	0.605662	33.8845	5.08255	IPR006102: Glycoside hydrolase family 2, immunoglobulin-like beta-sandwich	1083364	chr_202	+	1706796	1709518
	1135480	0.0869501	2.94626	0	33.8845	5.08255		1135480	chr_402	+	1222000	1222707
	1207258	0.235564	7.98196	2.66939	33.8845	5.08255		1207258	chr_301	+	180488	181329
	1168194	0.0230449	0.774191	0.0301319	33.5949	5.07017	IPR014030: Beta-ketoacyl synthase, N-terminal	1168194	chr_801	+	577376	585745
	1160863	0.838374	28.1304	4.2282	33.5535	5.06839	IPR005828: General substrate transporter	1160863	chr_802	+	2235355	2237059
	1125217	0.129711	4.3501	4.34178	33.537	5.06768	IPR002654: Glycosyl transferase, family 25	1125217	chr_601	-	607268	610597
	1171962	0.0792286	2.6502	3.98837	33.4501	5.06394	IPR011701: Major facilitator superfamily MFS-1	1171962	chr_202	-	3754192	3755823
	1154773	0.13772	4.60673	1.44058	33.4501	5.06394	IPR002529: Fumarylacetoacetase, C-terminal-like	1154773	chr_801	+	206589	207699
	1120226	0.119073	3.983	68.3485	33.4501	5.06394	IPR008949: Terpenoid synthase	1120226	chr_304	+	1698037	1700186
	1160640	0.476291	15.8975	35.4976	33.3777	5.06081	IPR011701: Major facilitator superfamily MFS-1	1160640	chr_802	-	284248	285798
	1163353	1.76097	58.3947	90.3741	33.1605	5.05139	IPR002198: Short-chain dehydrogenase/reductase SDR	1163353	chr_302	+	658323	659161
	1134034	0.313286	10.3433	0.204815	33.0157	5.04508		1134034	chr_304	+	932049	932551
	1187679	0.0663012	2.18898	0.0433454	33.0157	5.04508	IPR011701: Major facilitator superfamily MFS-1	1187679	chr_701	-	1437617	1439473
	1084547	0.0532993	1.75971	0	33.0157	5.04508	IPR000743: Glycoside hydrolase, family 28	1084547	chr_301	+	45580	46918
	1090423	0.00978084	0.322921	0.434818	33.0157	5.04508	IPR003965: Fatty acid synthase	1090423	chr_501	+	168406	175287
	1168448	2.6876	88.1019	77.1683	32.7809	5.03478	IPR011701: Major facilitator superfamily MFS-1	1168448	chr_801	+	1480830	1482909
	1168571	0.355695	11.6552	1.02983	32.7674	5.03419		1168571	chr_802	-	267210	269698
	45042	0.177408	5.80587	7.50026	32.7261	5.03237		45042	chr_501	+	279644	280797
	42762	0.180795	5.89052	68.1211	32.5813	5.02597	IPR011333: BTB/POZ fold	42762	chr_801	+	618858	621111
	1118127	1.1682	37.7077	49.249	32.2785	5.0125	IPR006094: FAD linked oxidase, N-terminal	1118127	chr_202	+	3621539	3623337
	1167516	0.13154	4.22859	1.46194	32.1468	5.0066	IPR008030: NmrA-like	1167516	chr_701	+	380067	381002
	1180625	0.165486	5.31984	16.6611	32.1468	5.0066		1180625	chr_101	-	233999	234806
	1155543	0.0858586	2.76008	0.336789	32.1468	5.0066		1155543	chr_802	+	3214627	3215432
	1157446	0.174393	5.60618	3.19234	32.1468	5.0066	IPR011701: Major facilitator superfamily MFS-1	1157446	chr_304	+	503744	505629
	1112961	3.96447	126.961	8.29969	32.0248	5.00112		1112961	chr_801	-	772886	775706
	1112743	0.104105	3.31649	12.2508	31.8572	4.99355	IPR016215: Nitrilotriacetate monooxygenase component A/pristinamycin IIA synthase subunit A	1112743	chr_801	-	261355	263499
	1161094	0.399744	12.7347	27.6148	31.8572	4.99355	IPR001087: Lipase, GDSL	1161094	chr_101	+	508481	509454
	1183847	0.0693771	2.21016	1.14903	31.8572	4.99355		1183847	chr_401	+	49468	52365
	1183075	0.173366	5.46362	9.60304	31.515	4.97796	IPR002821: Hydantoinase/oxoprolinase	1183075	chr_302	-	763533	767840
	40712	0.114001	3.56573	9.09267	31.278	4.96708		40712	chr_304	-	1341036	1341575
	1154752	0.0970223	3.03466	2.02976	31.278	4.96708	IPR003042: Aromatic-ring hydroxylase	1154752	chr_801	-	100676	102324
	1146830	0.037721	1.17984	0	31.278	4.96708		1146830	chr_701	+	6928	8732
	1092938	13.6801	419.341	654.417	30.6533	4.93797		1092938	chr_601	+	591856	592910
	40671	0.651435	19.8804	35.7744	30.5178	4.93158		40671	chr_304	+	1203721	1204862
	1144586	0.085264	2.59281	1.78377	30.4092	4.92643		1144586	chr_402	+	1139584	1140361
	1154260	0.0390861	1.18858	0	30.4092	4.92643	IPR001128: Cytochrome P450	1154260	chr_701	+	925975	927978
	1146493	14.5522	441.379	220.841	30.3306	4.9227		1146493	chr_602	-	811296	812849
	44950	0.438466	13.2953	0.458647	30.3223	4.92231	IPR002403: Cytochrome P450, E-class, group IV	44950	chr_201	+	938679	940369
	1079718	0.507926	15.3132	0.796955	30.1485	4.91402	IPR016040: NAD(P)-binding	1079718	chr_101	-	339826	341118
	1138946	0.132674	3.99608	0.404775	30.1196	4.91263	IPR001138: Fungal transcriptional regulatory protein, N-terminal	1138946	chr_701	-	1060915	1062306
	194111	2.35025	70.6625	22.3633	30.066	4.91006	IPR007087: Zinc finger, C2H2-type	194111	chr_601	+	325013	328861
	1095033	0.124933	3.74483	0.449222	29.9748	4.90568	IPR001138: Fungal transcriptional regulatory protein, N-terminal	1095033	chr_701	-	1434870	1437372
	1127919	0.462028	13.7448	32.6223	29.7489	4.89476	IPR001680: WD40 repeat	1127919	chr_701	-	2099653	2104146
	1129521	1.7237	51.047	31.0379	29.6148	4.88825	IPR002933: Peptidase M20	1129521	chr_802	+	1735672	1737101
	1185002	2.93565	86.8222	177.874	29.5751	4.88631		1185002	chr_402	+	2020475	2022653
	1084526	0.198072	5.8511	7.82134	29.5403	4.88461	IPR011701: Major facilitator superfamily MFS-1	1084526	chr_301	+	709027	711108
	42068	0.157848	4.66288	0.206391	29.5403	4.88461		42068	chr_302	+	1565483	1565872
	1087758	0.0548669	1.62079	0.430441	29.5403	4.88461	IPR001597: Aromatic amino acid beta-eliminating lyase/threonine aldolase	1087758	chr_402	+	3275318	3276488
	1212097	0.090597	2.63691	1.8361	29.1059	4.86324	IPR013057: Amino acid transporter, transmembrane	1212097	chr_401	-	1144967	1146877
	1136068	0.190886	5.5559	1.99671	29.1059	4.86324	IPR013149: Alcohol dehydrogenase, zinc-binding	1136068	chr_402	-	3223401	3224363
	1129736	0.710771	20.5504	13.9403	28.9128	4.85364	IPR001128: Cytochrome P450	1129736	chr_802	-	2379401	2381017
	1152496	0.153709	4.40708	0	28.6715	4.84155	IPR011701: Major facilitator superfamily MFS-1	1152496	chr_501	+	187706	189428
	1019706	0.587091	16.7599	55.27	28.5474	4.83529		1019706	chr_402	+	279712	280579
	1189215	1.09779	31.3285	3.31245	28.5378	4.8348	IPR000719: Protein kinase, core	1189215	chr_802	+	2937331	2938199
	1111318	6.44204	183.5	205.187	28.4847	4.83212	IPR013027: FAD-dependent pyridine nucleotide-disulphide oxidoreductase	1111318	chr_701	+	110832	112876
	1121191	0.112132	3.16629	0	28.2371	4.81952	IPR001138: Fungal transcriptional regulatory protein, N-terminal	1121191	chr_402	+	130656	133000
	1133243	0.667324	18.7708	61.9508	28.1285	4.81396		1133243	chr_302	-	462024	462761
	1122829	14.0204	394.284	3.86308	28.1222	4.81364	IPR001395: Aldo/keto reductase	1122829	chr_402	+	3385415	3386809
	1096339	0.373095	10.4025	43.1511	27.8817	4.80124	IPR000581: Dihydroxy-acid and 6-phosphogluconate dehydratase	1096339	chr_701	-	2221582	2223496
	1160360	3.66918	101.441	103.947	27.6467	4.78904	IPR000425: Major intrinsic protein	1160360	chr_801	-	139460	142184
	1155943	0.8001	21.9178	6.2154	27.3938	4.77578	IPR000209: Peptidase S8 and S53, subtilisin, kexin, sedolisin	1155943	chr_102	-	375272	376825
	1132415	0.101334	2.77335	1.05998	27.3683	4.77443	IPR001138: Fungal transcriptional regulatory protein, N-terminal	1132415	chr_202	+	2806606	2807933
	1177161	0.20317	5.56042	7.83673	27.3683	4.77443		1177161	chr_601	+	1319352	1320010
	1130626	9.70336	265.495	194.055	27.3611	4.77406	IPR006175: Endoribonuclease L-PSP	1130626	chr_101	-	1489537	1490105
	1112728	3.37972	92.0575	120.289	27.2382	4.76756	IPR001128: Cytochrome P450	1112728	chr_801	+	230388	235590
	1161167	9.24372	250.4	94.1457	27.0887	4.75962	IPR004813: Oligopeptide transporter OPT superfamily	1161167	chr_101	-	835401	838338
	1163576	8.77249	237.475	105.036	27.0704	4.75865	IPR011701: Major facilitator superfamily MFS-1	1163576	chr_303	-	86619	88639
	1141969	0.251097	6.76301	6.34747	26.9338	4.75135		1141969	chr_201	+	655150	656620
	1147513	8.95953	240.477	736.399	26.8404	4.74634	IPR006662: Thioredoxin-related	1147513	chr_801	+	780132	780870
	1141551	170.751	4555.25	1696.11	26.6778	4.73757		1141551	chr_102	-	546810	548064
	1202806	0.609047	16.1598	26.0345	26.5328	4.72971		1202806	chr_102	+	1390645	1392167
	1095260	2.0094	52.5866	170.141	26.1703	4.70986	IPR006139: D-isomer specific 2-hydroxyacid dehydrogenase, catalytic region	1095260	chr_701	-	1802467	1803606
	1217993	0.635149	16.5552	0.958244	26.065	4.70404	IPR001810: Cyclin-like F-box	1217993	chr_502	+	751405	752971
	1136923	0.153136	3.99149	3.20368	26.065	4.70404	IPR008165: Protein of unknown function GLTT	1136923	chr_502	+	1052673	1053476
	36888	0.046321	1.20736	1.09019	26.065	4.70404	IPR001176: 1-aminocyclopropane-1-carboxylate synthase	36888	chr_402	+	1152058	1153386
	1184679	0.519134	13.4936	55.5472	25.9926	4.70003	IPR011701: Major facilitator superfamily MFS-1	1184679	chr_402	-	822761	824353
	1146069	31.3494	807.605	815.467	25.7614	4.68714	IPR016181: Acyl-CoA N-acyltransferase	1146069	chr_601	-	611104	612568
	1151620	0.241247	6.18947	1.85552	25.6561	4.68123	IPR009030: Growth factor, receptor	1151620	chr_402	+	3250	7985
	1085438	0.0718746	1.84219	1.50365	25.6306	4.67979	IPR001128: Cytochrome P450	1085438	chr_302	-	510003	511968
	1203111	2.8538	72.6456	1039.38	25.4557	4.66992	IPR011701: Major facilitator superfamily MFS-1	1203111	chr_102	+	1664292	1666350
	38966	0.324858	8.25575	1.76984	25.4134	4.66752	IPR004813: Oligopeptide transporter OPT superfamily	38966	chr_701	+	948500	951396
	1177991	0.15487	3.92454	4.15118	25.341	4.6634		1177991	chr_604	+	47474	50163
	1019111	4.9079	124.366	384.411	25.3399	4.66334	IPR001849: Pleckstrin-like	1019111	chr_401	-	2192916	2196519
	1126171	5.35923	135.338	260.379	25.2533	4.6584	IPR002198: Short-chain dehydrogenase/reductase SDR	1126171	chr_602	+	721932	722942
	1085021	0.153902	3.87773	6.23817	25.1962	4.65513	IPR003819: Taurine catabolism dioxygenase TauD/TfdA	1085021	chr_302	-	1608431	1609798
	1174502	0.26308	6.6286	1.03195	25.1962	4.65513		1174502	chr_402	-	265964	266255
	1151077	0.0393484	0.974336	0.0257247	24.7618	4.63004	IPR002110: Ankyrin	1151077	chr_304	+	1172086	1175616
	1226893	14.9105	367.143	898.38	24.6232	4.62194	IPR013658: SMP-30/Gluconolaconase/LRE-like region	1226893	chr_802	-	85854	87590
	1187029	5.47419	134.174	186.602	24.5102	4.61531		1187029	chr_602	+	1101707	1102421
	1098461	0.0804714	1.95766	0.035073	24.3273	4.60451	IPR011009: Protein kinase-like	1098461	chr_802	+	2944635	2946929
	1210659	0.137874	3.3541	2.4337	24.3273	4.60451	IPR002575: Aminoglycoside phosphotransferase	1210659	chr_304	-	1327747	1328639
	1180132	0.0786215	1.91265	0.565401	24.3273	4.60451		1180132	chr_802	-	2004543	2006642
	1173960	0.0635301	1.54552	0.166135	24.3273	4.60451		1173960	chr_401	+	990803	991771
	1146519	10.8388	261.6	193.746	24.1355	4.59309	IPR002198: Short-chain dehydrogenase/reductase SDR	1146519	chr_602	-	904220	905690
	1114423	0.0729824	1.74376	0.381707	23.8929	4.57851	IPR002020: Citrate synthase-like	1114423	chr_802	+	3081000	3082922
	1186328	0.652179	15.5433	0.866878	23.8329	4.57488	IPR000873: AMP-dependent synthetase and ligase	1186328	chr_601	-	3280	20418
	38067	0.210105	4.98959	4.0292	23.7481	4.56974		38067	chr_802	+	1999972	2000903
	1139199	0.197785	4.6827	12.8659	23.6757	4.56534	IPR003042: Aromatic-ring hydroxylase	1139199	chr_701	-	1816311	1817555
	1217856	1.99286	47.0741	2.07644	23.6214	4.56202	IPR001841: Zinc finger, RING-type	1217856	chr_502	+	584956	587041
	1147456	1.89235	44.7001	8.73742	23.6214	4.56202	IPR013216: Methyltransferase type 11	1147456	chr_801	-	565716	566964
	1114598	0.901687	21.1878	54.8764	23.498	4.55447	IPR016215: Nitrilotriacetate monooxygenase component A/pristinamycin IIA synthase subunit A	1114598	chr_101	-	258536	260037
	1123754	0.0811076	1.90266	0.159076	23.4585	4.55204	IPR011701: Major facilitator superfamily MFS-1	1123754	chr_502	+	165549	167527
	1115705	0.24106	5.6549	2.99434	23.4585	4.55204		1115705	chr_102	+	902643	904779
	1200342	0.0591361	1.38724	0.309289	23.4585	4.55204	IPR001138: Fungal transcriptional regulatory protein, N-terminal	1200342	chr_101	+	225730	228010
	1160351	0.249233	5.84664	0.260704	23.4585	4.55204	IPR003819: Taurine catabolism dioxygenase TauD/TfdA	1160351	chr_801	-	26601	28025
	1186628	0.196994	4.62119	0.772728	23.4585	4.55204	IPR002594: Glycoside hydrolase, family 12	1186628	chr_601	-	1207757	1209208
	1180134	0.969459	22.6017	52.9222	23.3137	4.54311	IPR002198: Short-chain dehydrogenase/reductase SDR	1180134	chr_802	-	2008498	2009459
	1082157	0.297394	6.93336	3.6941	23.3137	4.54311	IPR010257: Fatty acid desaturase, type 1, N-terminal	1082157	chr_202	+	3727257	3728565
	1156750	8.64796	201.365	2.09398	23.2847	4.54131	IPR008030: NmrA-like	1156750	chr_202	-	2819549	2820584
	1189196	0.605231	14.0476	4.409	23.2103	4.53669		1189196	chr_802	-	2857405	2858251
	143382	0.382364	8.80359	15.9985	23.0241	4.52507	IPR002110: Ankyrin	143382	chr_401	+	1333055	1333376
	1127867	0.136397	3.13384	0.911535	22.9758	4.52204	IPR003439: ABC transporter-like	1127867	chr_701	+	1917335	1922337
	1173338	0.225497	5.17227	6.60451	22.9372	4.51962	IPR006076: FAD dependent oxidoreductase	1173338	chr_304	+	1047276	1048824
	1100101	0.235264	5.38266	3.79391	22.8793	4.51597	IPR011701: Major facilitator superfamily MFS-1	1100101	chr_102	-	904839	906662
	1172676	0.24313	5.53449	177.961	22.7634	4.50865	IPR009959: Protein of unknown function DUF1486	1172676	chr_302	+	977363	978822
	1168382	0.266064	6.0392	10.2192	22.6983	4.50451		1168382	chr_801	+	1272291	1274141
	1152905	0.103637	2.34114	0.948564	22.5897	4.49759		1152905	chr_502	+	784202	785089
	1224880	0.0764254	1.72642	0.849393	22.5897	4.49759	IPR002403: Cytochrome P450, E-class, group IV	1224880	chr_701	+	2219561	2221349
	177558	0.217145	4.90524	3.33611	22.5897	4.49759	IPR001466: Beta-lactamase	177558	chr_802	+	2340189	2341745
	1104441	0.578849	13.0257	6.96315	22.5028	4.49203	IPR013027: FAD-dependent pyridine nucleotide-disulphide oxidoreductase	1104441	chr_304	+	1347865	1349991
	1165706	2.7414	61.6122	27.3052	22.4747	4.49023	IPR011701: Major facilitator superfamily MFS-1	1165706	chr_501	-	183445	185068
	1135963	1.01847	22.8102	10.6041	22.3966	4.48521	IPR003663: Sugar transporter	1135963	chr_402	-	2885438	2887498
	1112146	36.5118	816.517	209.915	22.3631	4.48305		1112146	chr_701	-	1757819	1758908
	1181196	1.7041	38.0015	76.686	22.3001	4.47898		1181196	chr_102	+	803879	806167
	1118114	0.375686	8.35155	6.50444	22.2302	4.47445	IPR001680: WD40 repeat	1118114	chr_202	+	3590524	3595575
	1167766	0.301135	6.69041	7.53738	22.2173	4.47361		1167766	chr_701	-	1528525	1530269
	1188600	2.68804	59.6117	35.9537	22.1766	4.47097	IPR010647: Protein of unknown function UPF0261	1188600	chr_802	-	433539	434935
	1084794	0.880224	19.3104	0.359663	21.938	4.45536		1084794	chr_301	-	836263	837381
	1180662	1.80002	39.4554	103.894	21.9194	4.45414	IPR002921: Lipase, class 3	1180662	chr_101	-	510731	512102
	1094767	56.8725	1239.46	928.025	21.7936	4.44583		1094767	chr_604	+	140	1524
	1133357	0.0762833	1.65694	0.398971	21.7208	4.44101	IPR003140: Phospholipase/carboxylesterase	1133357	chr_302	-	802446	803252
	1177335	0.320628	6.96432	0.419232	21.7208	4.44101		1177335	chr_602	+	273157	273475
	1136395	0.0380004	0.8254	0	21.7208	4.44101	IPR001411: Tetracycline resistance protein, TetB	1136395	chr_501	-	341121	342932
	1171041	0.231867	5.03634	16.5229	21.7208	4.44101		1171041	chr_202	-	927024	927554
	1211041	0.516834	11.1762	8.10932	21.6243	4.43458	IPR002283: Isopenicillin N synthase	1211041	chr_304	+	1749410	1750771
	1166580	26.4359	567.037	861.487	21.4495	4.42287	IPR005000: HpcH/HpaI aldolase	1166580	chr_601	+	522133	523385
	1084591	0.509819	10.9076	2.08314	21.395	4.4192		1084591	chr_301	+	178973	179976
	1163780	3.18025	67.6962	56.4338	21.2864	4.41186		1163780	chr_304	+	597077	598950
	1176970	0.439719	9.36004	0.191649	21.2864	4.41186	IPR001279: Beta-lactamase-like	1176970	chr_601	+	713322	714161
	42414	0.0636286	1.35442	1.91352	21.2864	4.41186	IPR010730: Heterokaryon incompatibility	42414	chr_302	-	516292	518226
	1161571	0.162859	3.45253	3.7478	21.1995	4.40596	IPR001138: Fungal transcriptional regulatory protein, N-terminal	1161571	chr_102	+	701822	704029
	1181291	5.49583	116.49	153.461	21.196	4.40572	IPR006461: Protein of unknown function Cys-rich	1181291	chr_102	+	1129667	1131398
	1219745	3.34108	70.6864	55.9437	21.1567	4.40305	IPR001138: Fungal transcriptional regulatory protein, N-terminal	1219745	chr_601	-	385316	388117
	1129453	0.966921	20.4143	64.8575	21.1127	4.40004	IPR011701: Major facilitator superfamily MFS-1	1129453	chr_802	-	1531424	1533940
	1103827	0.242126	5.10141	0.633176	21.0692	4.39706		1103827	chr_303	-	113163	114360
	1186401	9.98495	209.503	64.3629	20.9819	4.39107	IPR002888: [2Fe-2S]-binding	1186401	chr_601	+	335205	340070
	1184023	0.272392	5.67992	35.7942	20.852	4.38211	IPR013536: WLM	1184023	chr_401	+	762370	762883
	1090141	0.318496	6.64127	1.60628	20.852	4.38211		1090141	chr_501	-	60518	61933
	1173799	0.0876932	1.82858	0.229323	20.852	4.38211		1173799	chr_401	-	453962	454805
	1222670	0.0151329	0.315551	0.079147	20.852	4.38211	IPR003439: ABC transporter-like	1222670	chr_603	-	82530	86762
	1109970	0.446092	9.17271	3.11082	20.5624	4.36194	IPR000120: Amidase signature enzyme	1109970	chr_601	+	1320395	1322310
	1164437	6.77476	139.063	17.8378	20.5267	4.35943	IPR000172: Glucose-methanol-choline oxidoreductase, N-terminal	1164437	chr_401	+	1411493	1413799
	1183506	2.70867	55.5541	13.6301	20.5097	4.35824	IPR005645: Protein of unknown function DUF341	1183506	chr_304	-	594986	595973
	1185308	0.284345	5.80563	0.991439	20.4176	4.35174	IPR000873: AMP-dependent synthetase and ligase	1185308	chr_402	-	3273238	3274536
	1170554	1.9129	39.0568	1.59166	20.4176	4.35174		1170554	chr_201	-	409838	410545
	1178708	0.41595	8.43247	1.08774	20.2728	4.34147		1178708	chr_701	+	2070580	2071023
	1149755	0.715821	14.3609	14.1245	20.0622	4.3264		1149755	chr_202	+	1719427	1722487
	44100	1.83974	36.8869	68.0948	20.05	4.32553		44100	chr_602	+	813038	813472
	1158197	0.0209747	0.41914	0.178263	19.9832	4.32071	IPR000873: AMP-dependent synthetase and ligase	1158197	chr_402	-	1282396	1288430
	1182248	0.236772	4.73145	23.4254	19.9832	4.32071	IPR011701: Major facilitator superfamily MFS-1	1182248	chr_202	+	2196177	2197898
	1157355	0.207275	4.08198	1.80679	19.6936	4.29965	IPR008030: NmrA-like	1157355	chr_303	-	197812	200265
	1229311	0.134647	2.64388	12.9225	19.6356	4.2954	IPR001401: Dynamin, GTPase region	1229311	scaffold_9	+	46021	48587
	1146053	4.74761	92.9015	26.0031	19.5681	4.29043	IPR002347: Glucose/ribitol dehydrogenase	1146053	chr_601	-	520181	521347
	1130944	0.0796901	1.55784	7.34591	19.5488	4.289		1130944	chr_102	+	830872	832825
	44832	0.139356	2.72424	0.637745	19.5488	4.289	IPR000383: Peptidase S15	44832	chr_201	+	563271	565096
	1116739	0.811343	15.8314	12.5093	19.5126	4.28633	IPR002110: Ankyrin	1116739	chr_202	-	454626	458545
	1152150	0.0662655	1.28581	0.0866442	19.4039	4.27828	IPR000873: AMP-dependent synthetase and ligase	1152150	chr_402	-	2624456	2627242
	40603	0.342004	6.63622	10.3597	19.4039	4.27828		40603	chr_304	-	1018268	1019560
	1087731	1.00001	19.3926	45.8687	19.3924	4.27742	IPR003663: Sugar transporter	1087731	chr_401	-	268174	269879
	1148284	1.8778	36.3552	19.806	19.3605	4.27504	IPR005197: Glycoside hydrolase, family 71	1148284	chr_802	-	2306835	2308801
	1079815	0.245588	4.74166	0.463831	19.3074	4.27108	IPR001138: Fungal transcriptional regulatory protein, N-terminal	1079815	chr_101	-	317475	319801
	179908	1.34052	25.8023	44.6282	19.248	4.26664		179908	chr_701	-	1548813	1549475
	1164062	0.395442	7.58646	5.14723	19.1848	4.26189	IPR000873: AMP-dependent synthetase and ligase	1164062	chr_304	-	1803005	1820536
	142878	0.0892183	1.70535	0	19.1143	4.25658		142878	chr_701	-	98653	99427
	1158695	0.0647325	1.23732	0.12696	19.1143	4.25658	IPR007219: Fungal specific transcription factor	1158695	chr_501	+	258826	260889
	1134518	0.402357	7.69079	15.2567	19.1143	4.25658		1134518	chr_401	+	483177	483634
	1134893	0.0777281	1.48572	0	19.1143	4.25658		1134893	chr_401	-	1731825	1732691
	1146817	3.60258	68.4482	668.113	18.9998	4.24791	IPR001663: Aromatic-ring-hydroxylating dioxygenase, alpha subunit	1146817	chr_604	-	79018	80640
	1152896	2.36073	44.7557	2.96801	18.9584	4.24476	IPR001841: Zinc finger, RING-type	1152896	chr_502	-	747600	751178
	1175278	0.3478	6.54724	2.34959	18.8247	4.23456		1175278	chr_402	-	2808255	2809538
	1187426	0.707594	13.2987	29.7038	18.7942	4.23222	IPR011118: Tannase and feruloyl esterase	1187426	chr_701	-	351154	352860
	1162736	0.349493	6.55018	0.7181	18.742	4.2282	IPR000254: Cellulose-binding region, fungal	1162736	chr_202	+	2883394	2884857
	1092386	0.201179	3.758	2.56471	18.6799	4.22342	IPR003042: Aromatic-ring hydroxylase	1092386	chr_601	-	455211	456541
	1180590	0.116924	2.18414	0.305764	18.6799	4.22342	IPR002921: Lipase, class 3	1180590	chr_101	-	70588	71697
	1160118	0.0736812	1.37636	0.698468	18.6799	4.22342	IPR001002: Chitin-binding, type 1	1160118	chr_701	+	1531317	1535411
	1162768	7.37287	137.206	8.92158	18.6096	4.21797	IPR001944: Glycoside hydrolase, family 35	1162768	chr_202	-	3003470	3007127
	1180680	6.18864	114.754	82.7923	18.5427	4.21278	IPR004841: Amino acid permease-associated region	1180680	chr_101	-	585069	587952
	1159114	0.330675	6.1291	3.38688	18.5351	4.21219	IPR002938: Monooxygenase, FAD-binding	1159114	chr_502	+	1753208	1754876
	1112983	0.0748609	1.38756	7.14546	18.5351	4.21219	IPR010730: Heterokaryon incompatibility	1112983	chr_801	+	825551	828071
	1140337	6.64123	123.038	38.2703	18.5264	4.21151	IPR003663: Sugar transporter	1140337	chr_802	-	969244	971006
	1131579	0.80593	14.92	10.9026	18.5128	4.21045	IPR006094: FAD linked oxidase, N-terminal	1131579	chr_202	+	144245	146412
	1153159	0.242365	4.45716	0.105633	18.3903	4.20087	IPR001128: Cytochrome P450	1153159	chr_503	+	353945	355468
	1156304	0.581103	10.6656	7.55062	18.3541	4.19803	IPR003280: Potassium channel, two pore-domain	1156304	chr_201	-	746412	748388
	1167341	0.0215021	0.392317	0	18.2455	4.18947	IPR002213: UDP-glucuronosyl/UDP-glucosyltransferase	1167341	chr_603	+	90420	93432
	1188097	0.676491	12.3429	60.0008	18.2455	4.18947		1188097	chr_801	-	387926	388527
	1172596	0.0298259	0.544188	0.584974	18.2455	4.18947	IPR001734: Na+/solute symporter	1172596	chr_302	-	752739	754934
	1173445	0.0485111	0.88511	3.42521	18.2455	4.18947		1173445	chr_304	+	1354595	1355978
	1182739	0.105593	1.92659	222.562	18.2455	4.18947	IPR006913: Glutathione-dependent formaldehyde-activating, GFA	1182739	chr_301	-	516595	517366
	1092763	0.113059	2.06282	0	18.2455	4.18947	IPR013332: Ketopantoate reductase ApbA/PanE, N-terminal	1092763	chr_601	+	228878	229966
	35418	0.694293	12.5672	0.252169	18.1007	4.17797		35418	chr_202	+	3595921	3598141
	1114655	0.13865	2.48959	9.30619	17.9559	4.16639	IPR003042: Aromatic-ring hydroxylase	1114655	chr_101	+	431104	432435
	1168584	0.322066	5.75633	2.58683	17.8731	4.15972	IPR001810: Cyclin-like F-box	1168584	chr_802	+	321828	323165
	1120443	0.563055	10.0558	9.32535	17.8594	4.15861	IPR001382: Glycoside hydrolase, family 47	1120443	chr_401	+	363416	365542
	1159099	0.124869	2.22406	0.0816354	17.8111	4.1547	IPR000073: Alpha/beta hydrolase fold-1	1159099	chr_502	+	1639700	1641442
	1141960	1.75649	31.2849	3.22626	17.8111	4.1547	IPR000757: Glycoside hydrolase, family 16	1141960	chr_201	+	626866	628439
	1112160	0.0772889	1.3766	41.4337	17.8111	4.1547	IPR000307: Ribosomal protein S16	1112160	chr_701	+	1800550	1802253
	1085170	0.0556858	0.991824	0.0728109	17.8111	4.1547	IPR001138: Fungal transcriptional regulatory protein, N-terminal	1085170	chr_302	-	988497	990707
	1157547	0.388548	6.92047	7.1443	17.8111	4.1547	IPR010730: Heterokaryon incompatibility	1157547	chr_304	+	1167799	1170414
	1136703	8.21669	145.657	352.232	17.7269	4.14787	IPR005834: Haloacid dehalogenase-like hydrolase	1136703	chr_502	+	359659	361198
	1154392	0.531111	9.39675	1.1995	17.6926	4.14507		1154392	chr_701	-	1506323	1510807
	1213209	0.15027	2.65471	6.81141	17.6663	4.14293	IPR005000: HpcH/HpaI aldolase	1213209	chr_402	-	62016	63362
	1129791	0.253162	4.46022	6.19739	17.618	4.13898	IPR011545: DNA/RNA helicase, DEAD/DEAH box type, N-terminal	1129791	chr_802	-	2490492	2495428
	1160009	0.967554	16.981	33.6202	17.5504	4.13343	IPR001300: Peptidase C2, calpain	1160009	chr_701	-	788899	792263
	1187436	2.02502	35.54	14.298	17.5504	4.13343		1187436	chr_701	+	385042	385497
	1161574	2.56503	44.8826	4.21182	17.4979	4.12911	IPR013149: Alcohol dehydrogenase, zinc-binding	1161574	chr_102	+	729191	730222
	1131906	2.89753	50.6383	167.009	17.4764	4.12733	IPR008985: Concanavalin A-like lectin/glucanase	1131906	chr_202	+	1218824	1220295
	1188378	1.39582	24.3384	9.44009	17.4366	4.12405	IPR001670: Iron-containing alcohol dehydrogenase	1188378	chr_801	-	1358302	1359742
	1152460	0.13112	2.27842	0.171443	17.3767	4.11908	IPR012307: Xylose isomerase-type TIM barrel	1152460	chr_501	-	56067	57277
	1097719	0.0920189	1.59898	0	17.3767	4.11908	IPR009081: Acyl carrier protein-like	1097719	chr_802	-	3216526	3217536
	1156948	0.0619946	1.07726	0.405299	17.3767	4.11908		1156948	chr_301	-	227626	228649
	1150148	0.38596	6.7067	5.4671	17.3767	4.11908		1150148	chr_202	+	3707589	3708669
	1118408	0.0415277	0.721613	0	17.3767	4.11908	IPR006047: Glycosyl hydrolase, family 13, catalytic region	1118408	chr_301	+	592510	600435
	1178323	0.267655	4.65095	0.233312	17.3767	4.11908		1178323	chr_701	-	915669	916358
	46803	0.0325718	0.565989	0.170354	17.3767	4.11908	IPR001842: Peptidase M36, fungalysin	46803	chr_202	-	631906	634007
	1125118	0.221973	3.85716	3.03137	17.3767	4.11908	IPR001048: Aspartate/glutamate/uridylate kinase	1125118	chr_601	-	427904	431162
	1142051	0.140549	2.44228	9.55618	17.3767	4.11908		1142051	chr_202	+	333114	333600
	1097917	0.579054	10.062	12.9659	17.3767	4.11908		1097917	chr_802	-	2331649	2333572
	44115	0.103117	1.79182	0	17.3767	4.11908		44115	chr_602	-	772525	773121
	1098750	0.273603	4.72459	5.50032	17.2681	4.11003	IPR008276: Concentrative nucleoside transporter	1098750	chr_802	+	2465277	2467199
	1085091	0.110087	1.89382	4.89403	17.2029	4.10458	IPR011009: Protein kinase-like	1085091	chr_302	-	521501	525815
	1207412	0.427752	7.33999	0.652516	17.1595	4.10093		1207412	chr_301	+	454677	456433
	1175752	0.566075	9.71354	0.740161	17.1595	4.10093		1175752	chr_501	+	335544	335978
	1166499	0.115632	1.97838	0.0465207	17.1093	4.09671	IPR000873: AMP-dependent synthetase and ligase	1166499	chr_601	-	181742	188662
	1164604	9.03206	154.381	223.008	17.0925	4.09529		1164604	chr_401	-	2103653	2105598
	1137526	13.3735	228.084	491.837	17.0549	4.09211	IPR002347: Glucose/ribitol dehydrogenase	1137526	chr_601	-	523451	525057
	1170562	0.260574	4.41471	0.681418	16.9423	4.08255		1170562	chr_201	+	429805	430749
	1174194	1.97672	33.2447	18.9539	16.8181	4.07195	IPR001138: Fungal transcriptional regulatory protein, N-terminal	1174194	chr_401	-	1714344	1715651
	36151	0.221441	3.71965	2.07505	16.7974	4.07017		36151	chr_202	-	1277540	1279207
	1103765	1.61502	27.1144	17.8251	16.7889	4.06944	IPR002654: Glycosyl transferase, family 25	1103765	chr_303	+	18501	19954
	1221247	0.35977	6.00849	105.581	16.7009	4.06185	IPR011598: Helix-loop-helix DNA-binding	1221247	chr_602	+	323596	325195
	1157943	1.18928	19.7683	20.3789	16.6222	4.05504		1157943	chr_401	+	2201453	2203419
	46606	1.37392	22.719	22.0789	16.5359	4.04753	IPR005198: Glycoside hydrolase, family 76	46606	chr_202	+	1683951	1685462
	1186651	0.0280331	0.462765	0.843045	16.5078	4.04508	IPR002151: Kinesin light chain	1186651	chr_601	+	1377917	1382433
	39830	0.0432004	0.713146	0.451888	16.5078	4.04508	IPR002641: Patatin	39830	chr_401	-	1504137	1505746
	1092878	0.0384995	0.635543	3.02036	16.5078	4.04508	IPR011701: Major facilitator superfamily MFS-1	1092878	chr_601	+	1181092	1183140
	1161917	0.785324	12.964	1.02684	16.5078	4.04508		1161917	chr_201	-	308481	309980
	137779	1.46573	24.0141	22.9978	16.3837	4.03419		137779	chr_801	-	630495	630788
	1163547	0.159621	2.61189	5.73952	16.363	4.03237		1163547	chr_302	+	1632934	1635543
	36329	0.124554	2.02906	4.80431	16.2906	4.02597		36329	chr_202	+	676882	679086
	1180923	15.2495	248.314	184.382	16.2834	4.02533	IPR013094: Alpha/beta hydrolase fold-3	1180923	chr_101	+	1490745	1491913
	1124416	1.38598	22.4781	18.0718	16.2182	4.01954	IPR007888: NDT80/PhoG like DNA-binding	1124416	chr_502	-	1486455	1488227
	133712	0.233184	3.78183	2.43917	16.2182	4.01954	IPR016196: MFS general substrate transporter	133712	chr_202	-	350734	351687
	1185368	9.82135	159.226	90.2893	16.2123	4.01901		1185368	chr_402	-	3465722	3467191
	1132664	0.1739	2.79517	0.11369	16.0734	4.0066	IPR002482: Peptidoglycan-binding LysM	1132664	chr_202	-	3634499	3635206
	1091276	0.0784712	1.2613	0	16.0734	4.0066		1091276	chr_502	+	678242	680253
	1162921	1.37792	22.1127	11.8169	16.0479	4.00431	IPR001251: Cellular retinaldehyde-binding/triple function, C-terminal	1162921	chr_202	+	3618477	3620169
	1176882	0.892183	14.3146	6.76603	16.0445	4.004	IPR013094: Alpha/beta hydrolase fold-3	1176882	chr_601	+	456853	457992
	1136307	0.282821	4.53224	0.616328	16.0252	4.00227	IPR001789: Signal transduction response regulator, receiver region	1136307	chr_501	-	63011	64969
	1187432	2.26787	36.2709	31.3308	15.9934	3.9994	IPR004841: Amino acid permease-associated region	1187432	chr_701	+	364479	367021
	1150573	0.234071	3.72842	4.79486	15.9286	3.99355	IPR000172: Glucose-methanol-choline oxidoreductase, N-terminal	1150573	chr_302	+	519393	521296
	1138335	1.08001	17.1111	19.9362	15.8434	3.98581	IPR008775: Phytanoyl-CoA dioxygenase	1138335	chr_602	+	1521424	1522498
	1109756	1.3154	20.7674	29.7301	15.7879	3.98075		1109756	chr_601	-	869953	871817
	1116691	0.244065	3.84955	4.32043	15.7727	3.97935	IPR000608: Ubiquitin-conjugating enzyme, E2	1116691	chr_202	+	265749	269082
	1127363	5.17986	81.1809	147.873	15.6724	3.97016	IPR002347: Glucose/ribitol dehydrogenase	1127363	chr_701	-	856442	857497
	1124918	0.0605316	0.946654	0.237441	15.639	3.96708		1124918	chr_601	+	84356	85372
	1086176	0.338245	5.28982	3.02215	15.639	3.96708		1086176	chr_304	+	1789761	1791219
	35773	0.0900009	1.40752	0.353037	15.639	3.96708		35773	chr_202	+	2456648	2457828
	1180465	0.0858586	1.34274	0.224526	15.639	3.96708	IPR001005: SANT, DNA-binding	1180465	chr_802	-	3060518	3061352
	1222652	0.0666241	1.04193	7.49172	15.639	3.96708	IPR006151: Quinate/shikimate 5-dehydrogenase/glutamyl-tRNA reductase	1222652	chr_603	-	41248	42171
	1151293	0.0365779	0.572042	0.14348	15.639	3.96708		1151293	chr_401	+	234654	236643
	142112	0.244288	3.82042	0.319415	15.639	3.96708	IPR016040: NAD(P)-binding	142112	chr_402	+	284648	285277
	1156416	3.59422	56.0772	60.9943	15.602	3.96366	IPR004134: Peptidase C1B, bleomycin hydrolase	1156416	chr_202	-	536399	538184
	1172581	0.355328	5.51839	5.69139	15.5304	3.95702	IPR001613: Flavin-containing amine oxidase	1172581	chr_302	-	706520	708065
	1174272	0.240942	3.7332	4.25303	15.4942	3.95366	IPR011701: Major facilitator superfamily MFS-1	1174272	chr_401	-	1993557	1995329
	1183901	0.789679	12.2305	13.4678	15.4879	3.95307	IPR016161: Aldehyde/histidinol dehydrogenase	1183901	chr_401	-	295533	297523
	1085799	0.176518	2.72222	7.905	15.4218	3.9469		1085799	chr_303	-	83447	84943
	1216737	0.354962	5.46314	1.52498	15.3908	3.94399		1216737	chr_501	+	333062	334521
	1163367	0.276411	4.25417	43.8346	15.3908	3.94399	IPR001077: O-methyltransferase, family 2	1163367	chr_302	-	739902	741902
	1086352	0.612063	9.37613	3.83297	15.3189	3.93724	IPR001138: Fungal transcriptional regulatory protein, N-terminal	1086352	chr_304	+	1103817	1105780
	1189214	22.5599	345.162	74.9566	15.2998	3.93544	IPR005828: General substrate transporter	1189214	chr_802	-	2932863	2935108
	1128137	0.344878	5.27368	9.83045	15.2915	3.93466		1128137	chr_701	+	2524744	2526583
	1163558	3.9519	60.208	12.8089	15.2352	3.92933		1163558	chr_303	-	3303	4582
	1133718	0.115607	1.75775	0.226739	15.2046	3.92643	IPR001509: NAD-dependent epimerase/dehydratase	1133718	chr_303	-	205638	206881
	46846	1.59898	24.3118	24.5659	15.2046	3.92643		46846	chr_202	-	269523	270005
	1142839	0.0771437	1.17294	0	15.2046	3.92643	IPR003480: Transferase	1142839	chr_301	-	59922	61517
	36150	2.33646	35.4808	9.16498	15.1857	3.92464		36150	chr_202	+	1288276	1289567
	1182054	0.320963	4.85222	2.43408	15.1177	3.91817		1182054	chr_202	-	1543789	1544796
	1095052	0.146573	2.20736	0.127766	15.0598	3.91263	IPR002110: Ankyrin	1095052	chr_701	+	1914462	1915839
	36884	0.456005	6.84846	3.32191	15.0184	3.90866		36884	chr_402	+	1140780	1142112
	1162587	22.6831	340.15	176.741	14.9957	3.90648	IPR001279: Beta-lactamase-like	1162587	chr_202	-	2290308	2291627
	1167059	0.767908	11.4904	20.0813	14.9632	3.90335		1167059	chr_602	+	806133	807630
	1189264	0.426517	6.38208	0.0309825	14.9632	3.90335	IPR001764: Glycoside hydrolase, family 3, N-terminal	1189264	chr_802	+	3139814	3142411
	1091077	0.193222	2.8875	0.252644	14.9439	3.90149	IPR013027: FAD-dependent pyridine nucleotide-disulphide oxidoreductase	1091077	chr_502	-	142415	144140
	1124526	1.93393	28.8916	30.0532	14.9393	3.90104	IPR007111: NACHT nucleoside triphosphatase	1124526	chr_502	-	1748219	1751938
	1207333	1.20163	17.7483	9.91048	14.7702	3.88461		1207333	chr_301	-	295381	296176
	1156404	0.159071	2.34951	0.103995	14.7702	3.88461	IPR012312: Hemerythrin/HHE cation-binding motif	1156404	chr_202	+	422411	423810
	170838	0.177408	2.62035	2.39699	14.7702	3.88461		170838	chr_202	+	469096	470136
	1091210	0.0725096	1.07098	0.284426	14.7702	3.88461	IPR007736: Caleosin related	1091210	chr_502	+	151218	152334
	1182381	0.799489	11.8086	1.91649	14.7702	3.88461		1182381	chr_202	-	2694128	2694664
	1138636	0.113685	1.67915	0.371618	14.7702	3.88461		1138636	chr_701	-	74802	76241
	1169753	0.155456	2.29611	0.609791	14.7702	3.88461	IPR002815: Spo11/DNA topoisomerase VI, subunit A	1169753	chr_101	+	1426879	1428383
	1135125	0.687828	10.1593	14.5396	14.7702	3.88461		1135125	chr_402	+	81881	82755
	188917	0.0168475	0.24884	0.748972	14.7702	3.88461	IPR013027: FAD-dependent pyridine nucleotide-disulphide oxidoreductase	188917	chr_101	+	488608	492650
	1165464	0.285996	4.19315	4.2303	14.6616	3.87397	IPR002110: Ankyrin	1165464	chr_402	-	3121723	3125324
	1179359	1.97785	28.9554	22.6931	14.6398	3.87183	IPR000719: Protein kinase, core	1179359	chr_801	-	1226208	1227997
	1185552	0.879843	12.8721	131.779	14.63	3.87086	IPR015798: Copper amine oxidase, C-terminal	1185552	chr_501	+	322896	325176
	1131220	0.345458	5.04245	0.271018	14.5964	3.86754	IPR007568: RTA1 like protein	1131220	chr_102	-	1682279	1683266
	1181423	4.03389	58.6669	79.1165	14.5435	3.8623	IPR002283: Isopenicillin N synthase	1181423	chr_102	-	1619737	1620883
	1146496	3.48456	50.6365	40.8269	14.5317	3.86113		1146496	chr_602	-	815029	815929
	1144382	0.295965	4.28573	14.3184	14.4806	3.85605		1144382	chr_402	-	257058	257681
	1142684	1.38219	19.9995	41.2194	14.4694	3.85494		1142684	chr_202	-	3025452	3026688
	1189066	1.07111	15.4776	16.2164	14.4501	3.853	IPR013149: Alcohol dehydrogenase, zinc-binding	1189066	chr_802	-	2335233	2336441
	1150839	0.18345	2.64128	0.4112	14.3978	3.84778	IPR007219: Fungal specific transcription factor	1150839	chr_303	+	215181	217806
	1127395	0.0753496	1.08019	0.147783	14.3358	3.84155	IPR001128: Cytochrome P450	1127395	chr_701	-	918765	920446
	1080130	0.099855	1.4315	0.130564	14.3358	3.84155	IPR013154: Alcohol dehydrogenase GroES-like	1080130	chr_101	+	239141	240838
	1209394	0.240628	3.41474	0.367067	14.1909	3.8269		1209394	chr_303	-	163923	165769
	1174007	0.384754	5.46002	0.838463	14.1909	3.8269	IPR004455: NADP oxidoreductase, coenzyme F420-dependent	1174007	chr_401	+	1164328	1165352
	1122870	12.2655	173.748	138.697	14.1656	3.82432	IPR014870: Region of unknown function DUF1793	1122870	chr_402	-	3447704	3450749
	1143636	2.52176	35.7003	154.778	14.1569	3.82343		1143636	chr_304	-	1344743	1345281
	1187925	2.48228	34.9384	50.892	14.0751	3.81507	IPR002495: Glycosyl transferase, family 8	1187925	chr_701	-	2528344	2529801
	41424	0.397679	5.59737	0	14.0751	3.81507		41424	chr_502	+	90930	91819
	1082298	1.18801	16.7026	0	14.0593	3.81345	IPR011118: Tannase and feruloyl esterase	1082298	chr_202	+	3692930	3694639
	1138940	0.789239	11.077	2.61958	14.035	3.81096		1138940	chr_701	+	1037474	1038639
	1162031	1.68559	23.4638	1.67693	13.9202	3.79911		1162031	chr_201	-	936385	938128
	1182347	22.9568	319.542	112.111	13.9193	3.79901	IPR005814: Aminotransferase class-III	1182347	chr_202	+	2545143	2547011
	1086422	0.0238885	0.332082	0	13.9013	3.79715		1086422	chr_304	-	719172	721748
	1151688	0.19298	2.68268	1.05136	13.9013	3.79715	IPR011701: Major facilitator superfamily MFS-1	1151688	chr_402	-	229774	232675
	1158026	2.28708	31.7935	29.6551	13.9013	3.79715	IPR001529: DNA-directed RNA polymerase, M/15 kDa subunit	1158026	chr_402	+	283607	283977
	1094137	0.182518	2.53724	1.02278	13.9013	3.79715		1094137	chr_602	+	1371797	1374523
	1200206	0.350773	4.87621	0	13.9013	3.79715		1200206	chr_101	+	108408	109109
	1211318	1.47073	20.4451	0	13.9013	3.79715	IPR001763: Rhodanese-like	1211318	chr_401	-	194769	195808
	1142308	77.3193	1071.46	374.1	13.8576	3.79261		1142308	chr_202	-	1421858	1423801
	1079768	0.147521	2.03793	1.00302	13.8145	3.78811	IPR003439: ABC transporter-like	1079768	chr_101	-	58738	63480
	1181770	0.37385	5.16092	8.25564	13.8048	3.7871	IPR011701: Major facilitator superfamily MFS-1	1181770	chr_202	+	447981	449682
	1143322	0.903974	12.4094	40.6008	13.7276	3.779		1143322	chr_303	-	46769	48427
	1101452	2.80046	38.3919	53.7265	13.7091	3.77706	IPR000322: Glycoside hydrolase, family 31	1101452	chr_202	-	1306850	1309526
	1188777	10.1101	138.429	197.113	13.6921	3.77527		1188777	chr_802	-	1104628	1105862
	1160258	4.92215	67.3407	120.739	13.6812	3.77412	IPR000873: AMP-dependent synthetase and ligase	1160258	chr_701	-	2386790	2388991
	1119110	1.21809	16.6618	19.194	13.6786	3.77384	IPR007087: Zinc finger, C2H2-type	1119110	chr_302	+	675879	677930
	1093428	0.459609	6.27174	1.48471	13.6458	3.77038		1093428	chr_601	-	1265593	1268289
	1130788	0.136801	1.8621	0.357744	13.6117	3.76678	IPR003031: Delta crystallin	1130788	chr_102	-	366322	367780
	1091208	0.074619	1.01569	0.715489	13.6117	3.76678		1091208	chr_502	+	512570	515067
	1135401	0.53531	7.28649	2.68308	13.6117	3.76678		1135401	chr_402	-	966857	968476
	1183850	0.376622	5.11656	13.9228	13.5854	3.76398	IPR001248: Permease for cytosine/purines, uracil, thiamine, allantoin	1183850	chr_401	-	89992	92131
	1185919	2.07398	28.1103	101.995	13.5538	3.76063	IPR012939: Glycosyl hydrolase 92	1185919	chr_502	-	941472	944527
	1105523	6.51769	88.1933	188.366	13.5314	3.75824	IPR006680: Amidohydrolase 1	1105523	chr_402	+	83269	84732
	1174047	1.70617	22.9168	0.90441	13.4317	3.74757	IPR003042: Aromatic-ring hydroxylase	1174047	chr_401	-	1270882	1272397
	1162285	0.493922	6.6321	10.157	13.4274	3.74711		1162285	chr_202	+	1161915	1163341
	1163055	0.145947	1.95278	0.114499	13.38	3.74201	IPR006047: Glycosyl hydrolase, family 13, catalytic region	1163055	chr_301	-	588913	591021
	1154500	0.254909	3.40516	0.916581	13.3583	3.73967		1154500	chr_701	-	1896732	1898992
	1182587	1.5863	21.1505	67.2499	13.3333	3.73696	IPR002198: Short-chain dehydrogenase/reductase SDR	1182587	chr_202	+	3502199	3503411
	1134053	0.216002	2.87761	3.95402	13.3221	3.73575		1134053	chr_304	+	991756	992814
	1150175	2.49784	33.2399	55.1086	13.3074	3.73416	IPR006102: Glycoside hydrolase family 2, immunoglobulin-like beta-sandwich	1150175	chr_301	+	49871	51974
	1126476	0.521479	6.9321	31.5015	13.2932	3.73261		1126476	chr_602	-	1367797	1370157
	1167520	0.435442	5.76948	0.284677	13.2497	3.72789		1167520	chr_701	+	392093	393280
	1131693	0.108458	1.43232	0.850872	13.2063	3.72315	IPR013149: Alcohol dehydrogenase, zinc-binding	1131693	chr_202	-	501620	505043
	1126181	5.47839	72.25	10.517	13.1882	3.72117	IPR001327: Pyridine nucleotide-disulphide oxidoreductase, NAD-binding region	1126181	chr_602	-	761661	763663
	1188051	0.303682	3.99543	1.24795	13.1566	3.71772	IPR003042: Aromatic-ring hydroxylase	1188051	chr_801	+	199107	200885
	200372	0.89034	11.7139	29.7689	13.1566	3.71772		200372	chr_401	+	297730	298262
	210350	10.0215	131.785	174.184	13.1503	3.71702	IPR011701: Major facilitator superfamily MFS-1	210350	chr_304	-	1628673	1630812
	1145766	43.3861	567.892	213.477	13.0893	3.71031	IPR013217: Methyltransferase type 12	1145766	chr_502	+	1633535	1634750
	1156173	10.7062	139.684	130.713	13.047	3.70564	IPR006992: Amidohydrolase 2	1156173	chr_102	+	1621530	1622962
	1170905	0.0914041	1.19122	0.119514	13.0325	3.70404		1170905	chr_202	-	499242	500711
	1203099	0.837122	10.9098	10.1879	13.0325	3.70404	IPR008030: NmrA-like	1203099	chr_102	+	1657619	1658636
	1139790	0.0603536	0.786558	1.49937	13.0325	3.70404	IPR011014: Mechanosensitive ion channel MscS, transmembrane-2	1139790	chr_801	+	842506	843983
	144154	0.184867	2.40928	0	13.0325	3.70404		144154	chr_202	-	438661	438993
	1143526	0.451821	5.88836	188.899	13.0325	3.70404		1143526	chr_304	-	616417	617023
	43966	0.442246	5.76357	0	13.0325	3.70404	IPR000994: Peptidase M24, catalytic core	43966	chr_301	+	13849	14544
	1182452	0.0813218	1.05983	16.0205	13.0325	3.70404	IPR001214: SET	1182452	chr_202	-	2972675	2975051
	1126346	0.319945	4.15542	8.31312	12.9879	3.6991	IPR002198: Short-chain dehydrogenase/reductase SDR	1126346	chr_602	-	1110636	1118191
	1098211	6.84007	88.703	111.062	12.9681	3.6969	IPR008335: Eukaryotic molybdopterin oxidoreductase	1098211	chr_802	-	2138355	2140134
	1160757	3.58035	46.4288	79.3046	12.9677	3.69685	IPR013094: Alpha/beta hydrolase fold-3	1160757	chr_802	-	1513334	1514736
	1164036	0.400217	5.18422	4.09122	12.9535	3.69527	IPR000560: Histidine acid phosphatase	1164036	chr_304	-	1694515	1696300
	1122199	0.200695	2.59721	1.29136	12.941	3.69388	IPR000873: AMP-dependent synthetase and ligase	1122199	chr_402	-	2108930	2121198
	1157716	34.1876	439.132	559.479	12.8448	3.68311	IPR006992: Amidohydrolase 2	1157716	chr_401	-	430355	431493
	1160502	4.10404	52.411	10.5745	12.7706	3.67475	IPR003673: CoA-transferase family III	1160502	chr_801	-	995494	997686
	1167852	0.150515	1.918	15.0882	12.7429	3.67162		1167852	chr_701	+	1892773	1894369
	1133575	0.120707	1.53816	0.420876	12.7429	3.67162		1133575	chr_302	+	1444215	1445965
	1156453	0.236317	3.01136	1.59646	12.7429	3.67162	IPR005708: Homogentisate 1,2-dioxygenase	1156453	chr_202	-	839835	841608
	1186016	24.4791	310.941	252.434	12.7023	3.66702	IPR005834: Haloacid dehalogenase-like hydrolase	1186016	chr_502	-	1281250	1282251
	1175291	0.0824767	1.04621	0	12.685	3.66505	IPR001030: Aconitase/3-isopropylmalate dehydratase large subunit, alpha/beta/alpha	1175291	chr_402	-	2849832	2854100
	1157314	17.5317	222.312	202.247	12.6806	3.66455	IPR012469: Protein of unknown function DUF1688	1157314	chr_302	-	1659362	1660902
	1169060	20.0471	253.496	13.1293	12.645	3.66049	IPR007312: Phosphoesterase	1169060	chr_802	-	2357023	2358911
	1183024	1.58457	19.997	6.57821	12.6198	3.65762	IPR011701: Major facilitator superfamily MFS-1	1183024	chr_302	+	543766	545487
	1183085	0.0529554	0.667136	0.0346204	12.5981	3.65513	IPR005828: General substrate transporter	1183085	chr_302	-	839361	841820
	1155665	0.289017	3.64106	4.59777	12.5981	3.65513	IPR013149: Alcohol dehydrogenase, zinc-binding	1155665	chr_101	-	260649	262073
	1152844	0.105774	1.33255	0.553213	12.5981	3.65513		1152844	chr_502	-	509733	511548
	1146247	63.4932	799.539	1559.75	12.5925	3.6545	IPR000109: TGF-beta receptor, type I/II extracellular region	1146247	chr_601	+	1514666	1517102
	1013169	9.16786	115.301	89.6083	12.5766	3.65267	IPR005828: General substrate transporter	1013169	chr_302	-	1577215	1579352
	1083676	0.832704	10.4388	7.3882	12.536	3.64801	IPR013149: Alcohol dehydrogenase, zinc-binding	1083676	chr_202	+	3687214	3688301
	1165269	1.27904	15.9926	15.1969	12.5036	3.64428		1165269	chr_402	-	2270336	2271442
	1165254	2.1747	27.179	1.09365	12.4978	3.64361		1165254	chr_402	-	2202005	2202372
	1125663	6.43903	80.4547	64.6356	12.4948	3.64326	IPR001128: Cytochrome P450	1125663	chr_601	-	1462977	1465996
	1160977	0.405004	5.05829	0.397167	12.4895	3.64264	IPR000627: Intradiol ring-cleavage dioxygenase, C-terminal	1160977	chr_802	+	3025326	3026641
	1178026	0.325718	4.05625	2.12943	12.4533	3.63845		1178026	chr_604	+	151456	152022
	1107481	0.59723	7.42417	2.82324	12.431	3.63587		1107481	chr_403	+	94506	95928
	200307	9.92913	123.075	28.5618	12.3954	3.63173		200307	chr_401	+	584171	584728
	1121289	0.538552	6.67075	3.06948	12.3864	3.63069	IPR010730: Heterokaryon incompatibility	1121289	chr_402	+	331786	336295
	1163354	0.422734	5.23382	7.87652	12.3809	3.63004	IPR010126: Esterase, PHB depolymerase	1163354	chr_302	+	664181	665496
	1081516	0.713747	8.83681	1.39987	12.3809	3.63004	IPR008775: Phytanoyl-CoA dioxygenase	1081516	chr_201	-	561685	562870
	1139109	0.235865	2.92021	0.771001	12.3809	3.63004	IPR012307: Xylose isomerase-type TIM barrel	1139109	chr_701	+	1567470	1568513
	1207800	1.71144	21.1724	4.80951	12.3712	3.62891	IPR001138: Fungal transcriptional regulatory protein, N-terminal	1207800	chr_301	-	1002679	1005764
	1098598	0.581759	7.12227	0.276606	12.2427	3.61384	IPR011597: GroES-related	1098598	chr_802	-	2242203	2243729
	181749	0.151627	1.84434	0	12.1637	3.60451	IPR011701: Major facilitator superfamily MFS-1	181749	chr_304	-	1246336	1247553
	1171876	0.114638	1.39442	1.64882	12.1637	3.60451	IPR002035: von Willebrand factor, type A	1171876	chr_202	+	3510230	3511303
	42890	0.196366	2.38853	1.34796	12.1637	3.60451		42890	chr_801	-	1068982	1070285
	1171100	0.0313765	0.381653	0.123077	12.1637	3.60451	IPR011701: Major facilitator superfamily MFS-1	1171100	chr_202	-	1123004	1125333
	1178073	0.0681735	0.829239	0.445695	12.1637	3.60451	IPR001031: Thioesterase	1178073	chr_701	+	147692	148594
	1187718	0.192678	2.34367	82.0041	12.1637	3.60451		1187718	chr_701	-	1633543	1634280
	1173992	0.223046	2.71305	1.26377	12.1637	3.60451	IPR000719: Protein kinase, core	1173992	chr_401	+	1115900	1117857
	1218762	0.129533	1.5756	0.0423422	12.1637	3.60451	IPR001138: Fungal transcriptional regulatory protein, N-terminal	1218762	chr_502	-	1676240	1678468
	1220592	0.201618	2.45241	1.93323	12.1637	3.60451	IPR000182: GCN5-related N-acetyltransferase	1220592	chr_601	+	1312350	1313380
	1090127	0.0981828	1.19426	0	12.1637	3.60451	IPR002373: cAMP/cGMP-dependent protein kinase	1090127	chr_501	+	421504	423052
	1137823	0.0830778	1.01053	0.217254	12.1637	3.60451	IPR013069: BTB/POZ	1137823	chr_601	+	1502453	1503308
	1085263	0.0213419	0.259595	2.69285	12.1637	3.60451	IPR010730: Heterokaryon incompatibility	1085263	chr_302	-	755474	762775
	1183084	0.0855009	1.04	0.335385	12.1637	3.60451		1183084	chr_302	+	834740	835698
	1161751	1.08477	13.077	22.162	12.0551	3.59157	IPR005154: Glycoside hydrolase family 67	1161751	chr_102	+	1376203	1378926
	1216457	0.572657	6.84122	0.748767	11.9465	3.57851	IPR002198: Short-chain dehydrogenase/reductase SDR	1216457	chr_403	+	119060	119972
	1123997	0.120648	1.44132	0.236627	11.9465	3.57851		1123997	chr_502	-	522070	524471
	1124902	4.43101	52.7806	0.751853	11.9116	3.5743	IPR011701: Major facilitator superfamily MFS-1	1124902	chr_601	+	21532	23664
	40161	0.559251	6.65304	5.11867	11.8963	3.57245		40161	chr_401	-	361668	363417
	1158952	6.66839	79.2751	353.869	11.8882	3.57146	IPR010730: Heterokaryon incompatibility	1158952	chr_502	+	714500	716063
	1171455	0.0333843	0.396407	0.509262	11.8741	3.56974	IPR003439: ABC transporter-like	1171455	chr_202	-	2202056	2207643
	1181626	17.8955	212.361	345.284	11.8667	3.56885	IPR001303: Class II aldolase/adducin, N-terminal	1181626	chr_201	-	671412	672471
	1119430	0.398635	4.72517	2.41999	11.8534	3.56723	IPR001138: Fungal transcriptional regulatory protein, N-terminal	1119430	chr_303	+	69920	72133
	1161916	0.490701	5.81369	6.35774	11.8477	3.56654		1161916	chr_201	+	305908	307714
	1135594	0.409381	4.84619	1.07056	11.8379	3.56534		1135594	chr_402	+	1625567	1627001
	1164265	1.66512	19.6583	43.8002	11.8059	3.56144		1164265	chr_401	+	751614	752870
	1122554	0.162073	1.90099	0.88298	11.7293	3.55204	IPR004813: Oligopeptide transporter OPT superfamily	1122554	chr_402	+	2863931	2866512
	1146345	0.517316	6.06773	2.36743	11.7293	3.55204	IPR003953: Fumarate reductase/succinate dehydrogenase flavoprotein, N-terminal	1146345	chr_602	-	259929	260166
	1115426	0.079076	0.927502	0.155091	11.7293	3.55204		1115426	chr_102	-	363828	365610
	1187144	0.389624	4.57	7.76905	11.7293	3.55204		1187144	chr_602	+	1544020	1544794
	1152072	1.45375	17.0514	39.6248	11.7293	3.55204	IPR005079: Peptidase C45, acyl-coenzyme A:6-aminopenicillanic acid acyl-transferase	1152072	chr_402	+	2213815	2215067
	1105555	6.01879	70.336	72.0244	11.6861	3.54672	IPR000120: Amidase signature enzyme	1105555	chr_402	+	139453	141450
	213559	18.5538	216.672	171.809	11.678	3.54572	IPR005924: Arginase	213559	chr_601	-	1135773	1137538
	1183962	17.7073	206.612	3.43676	11.6682	3.54451	IPR004046: Glutathione S-transferase, C-terminal	1183962	chr_401	-	504521	505410
	1087730	1.20035	14.0047	17.7502	11.6672	3.54439	IPR003042: Aromatic-ring hydroxylase	1087730	chr_401	+	301771	304325
	1184088	1.52002	17.6896	18.9856	11.6378	3.54075	IPR002018: Carboxylesterase, type B	1184088	chr_401	+	1002686	1004391
	1202457	0.669904	7.78089	2.76606	11.6149	3.53791	IPR001128: Cytochrome P450	1202457	chr_102	-	985727	987550
	1082407	0.10329	1.19655	0.0900363	11.5844	3.53412	IPR011701: Major facilitator superfamily MFS-1	1082407	chr_202	+	2834691	2837088
	1172858	6.84007	79.1713	20.3126	11.5746	3.53289	IPR001680: WD40 repeat	1172858	chr_302	+	1570772	1571947
	1137296	0.226743	2.62012	1.54166	11.5555	3.53051		1137296	chr_503	-	494158	496872
	1117035	1.04971	12.0917	0.487028	11.519	3.52595	IPR001623: Heat shock protein DnaJ, N-terminal	1117035	chr_202	-	1233295	1235240
	1156908	0.216572	2.49319	0.495556	11.512	3.52507	IPR006034: Asparaginase/glutaminase	1156908	chr_202	+	3724729	3726606
	1159472	0.149965	1.7264	1.22552	11.512	3.52507	IPR011701: Major facilitator superfamily MFS-1	1159472	chr_601	-	1309663	1311649
	1139249	0.3478	4.00389	2.67171	11.512	3.52507	IPR000719: Protein kinase, core	1139249	chr_701	+	1982428	1983908
	1118259	0.461994	5.31849	4.88291	11.512	3.52507	IPR003663: Sugar transporter	1118259	chr_301	+	129061	130870
	1102911	0.256102	2.94826	4.35321	11.512	3.52507	IPR002007: Haem peroxidase, animal	1102911	chr_301	-	854603	859152
	1227363	2.06927	23.8001	33.5305	11.5017	3.52378	IPR012939: Glycosyl hydrolase 92	1227363	chr_802	+	704763	707570
	1164071	3.69364	42.4112	10.1326	11.4822	3.52133	IPR000250: Peptidase G1, eqolisin	1164071	chr_304	+	1848665	1849514
	1163781	2.57287	29.4418	45.4565	11.4432	3.51642		1163781	chr_304	-	598745	599872
	1125146	0.795614	9.10154	2.55738	11.4396	3.51597	IPR013027: FAD-dependent pyridine nucleotide-disulphide oxidoreductase	1125146	chr_601	+	494502	496480
	1156402	0.969705	11.0885	2.82214	11.435	3.51538		1156402	chr_202	+	403924	407811
	1156128	4.2641	48.6915	39.5903	11.419	3.51336	IPR001077: O-methyltransferase, family 2	1156128	chr_102	-	1387744	1389681
	1123897	0.628753	7.15132	25.2613	11.3738	3.50764	IPR011597: GroES-related	1123897	chr_502	+	380282	381495
	1179861	0.579394	6.58611	1.0101	11.3672	3.50681		1179861	chr_802	+	1144921	1146195
	1122132	3.64162	41.3574	97.1011	11.3569	3.5055	IPR002629: Methionine synthase, vitamin-B12 independent	1122132	chr_402	-	1971360	1972908
	42088	2.53171	28.6146	56.5945	11.3025	3.49856		42088	chr_302	+	1487649	1490420
	41077	0.176898	1.99804	2.7756	11.2948	3.49759		41077	chr_502	+	1193709	1194056
	1125604	0.0372418	0.42064	1.07129	11.2948	3.49759	IPR002018: Carboxylesterase, type B	1125604	chr_601	+	1315424	1317128
	36834	0.180002	2.03309	5.41324	11.2948	3.49759		36834	chr_402	+	947039	947449
	1087134	0.793307	8.96027	0.207455	11.2948	3.49759	IPR001395: Aldo/keto reductase	1087134	chr_401	+	1025606	1026843
	1169614	0.054143	0.611537	0.283175	11.2948	3.49759	IPR000366: Fungal pheromone mating factor STE2 GPCR	1169614	chr_101	-	980688	981884
	1171372	0.054575	0.616416	1.07038	11.2948	3.49759		1171372	chr_202	-	1951189	1952568
	38061	0.195897	2.21262	3.13773	11.2948	3.49759		38061	chr_802	-	2009729	2011347
	1174960	0.0928516	1.04874	2.91375	11.2948	3.49759		1174960	chr_402	+	1757121	1757946
	1136285	0.0470647	0.531588	0	11.2948	3.49759	IPR011701: Major facilitator superfamily MFS-1	1136285	chr_501	+	7647	9009
	1169584	0.0487416	0.550528	0	11.2948	3.49759	IPR011021: Arrestin-like, N-terminal	1169584	chr_101	-	907236	908716
	1166772	1.35848	15.3438	286.258	11.2948	3.49759	IPR000639: Epoxide hydrolase-like	1166772	chr_601	-	1339568	1340428
	1163092	0.183216	2.0694	0	11.2948	3.49759		1163092	chr_301	+	782634	783305
	1084284	0.124365	1.40468	1.05697	11.2948	3.49759	IPR008030: NmrA-like	1084284	chr_301	-	508855	509976
	1149836	0.13772	1.55552	0.240097	11.2948	3.49759	IPR011701: Major facilitator superfamily MFS-1	1149836	chr_202	+	2216755	2218411
	42606	0.0513005	0.579431	0.0670771	11.2948	3.49759	IPR001077: O-methyltransferase, family 2	42606	chr_801	-	130284	131744
	1178993	0.214871	2.42694	0.210713	11.2948	3.49759		1178993	chr_801	+	134030	135451
	1130785	0.348785	3.93947	10.4131	11.2948	3.49759	IPR002198: Short-chain dehydrogenase/reductase SDR	1130785	chr_102	+	357817	359146
	40037	0.286996	3.24157	0.750513	11.2948	3.49759		40037	chr_401	+	809961	810561
	1171268	1.28251	14.4858	10.1314	11.2948	3.49759		1171268	chr_202	+	1664186	1665337
	1088518	1.23346	13.8343	1.61278	11.2159	3.48747	IPR004827: Basic-leucine zipper (bZIP) transcription factor	1088518	chr_402	-	2588780	2591835
	1114541	0.623542	6.99356	2.55708	11.2159	3.48747	IPR001138: Fungal transcriptional regulatory protein, N-terminal	1114541	chr_101	-	123119	125494
	1188922	2.81356	31.5342	3.67881	11.208	3.48645	IPR013217: Methyltransferase type 12	1188922	chr_802	-	1654471	1655564
	1120660	3.60643	40.2846	26.8437	11.1702	3.48158	IPR010730: Heterokaryon incompatibility	1120660	chr_401	-	973175	977371
	1157681	2.64182	29.4653	38.8806	11.1534	3.47941	IPR002283: Isopenicillin N synthase	1157681	chr_401	+	174425	175614
	1172138	0.0885186	0.985819	0.099958	11.1369	3.47727	IPR000873: AMP-dependent synthetase and ligase	1172138	chr_301	+	485139	500626
	1120423	4.24897	47.2473	65.462	11.1197	3.47505	IPR000383: Peptidase S15	1120423	chr_401	-	299400	301365
	1108861	1.85145	20.5671	15.2599	11.1087	3.47361	IPR005828: General substrate transporter	1108861	chr_502	-	1673409	1675554
	1084265	0.181595	2.01164	0.415522	11.0776	3.46958	IPR011701: Major facilitator superfamily MFS-1	1084265	chr_301	+	789490	791365
	191479	0.156643	1.73523	0.153612	11.0776	3.46958	IPR011701: Major facilitator superfamily MFS-1	191479	chr_601	-	1295293	1296970
	1183405	0.342004	3.77798	2.87473	11.0466	3.46553	IPR000719: Protein kinase, core	1183405	chr_304	+	255395	256997
	1149433	2.36544	26.0493	17.7068	11.0125	3.46107	IPR002283: Isopenicillin N synthase	1149433	chr_201	-	922009	923099
	1118329	1.52315	16.6891	3.3746	10.957	3.45378	IPR013520: Exonuclease, RNase T and DNA polymerase III	1118329	chr_301	-	312881	314335
	1169563	0.366432	3.9973	1.96972	10.9087	3.44741	IPR002409: Aflatoxin biosynthesis regulatory protein	1169563	chr_101	+	854314	855881
	1101874	5.00931	54.4211	6.92874	10.864	3.44148	IPR003819: Taurine catabolism dioxygenase TauD/TfdA	1101874	chr_202	-	2429371	2431084
	47772	0.142008	1.54227	0	10.8604	3.44101	IPR002198: Short-chain dehydrogenase/reductase SDR	47772	chr_701	+	26661	27527
	1131121	0.517484	5.60279	45.6202	10.827	3.43656	IPR001944: Glycoside hydrolase, family 35	1131121	chr_102	+	1381880	1385239
	1159888	0.895893	9.67417	151.558	10.7984	3.43274		1159888	chr_701	-	70005	71733
	1144397	2.06416	22.2594	8.09688	10.7838	3.43079		1144397	chr_402	-	329712	330984
	1116419	1.26849	13.6751	7.88677	10.7806	3.43037	IPR000933: Glycoside hydrolase, family 29 (alpha-L-fucosidase)	1116419	chr_201	-	534586	537139
	42736	0.475005	5.11748	3.35385	10.7735	3.42942	IPR000719: Protein kinase, core	42736	chr_801	+	544247	545236
	1168852	0.193222	2.08169	0.151587	10.7735	3.42942	IPR001810: Cyclin-like F-box	1168852	chr_802	+	1411957	1413549
	1088419	0.213197	2.29225	1.4635	10.7518	3.42651		1088419	chr_402	-	1148632	1151688
	1201933	0.489636	5.25964	3.84129	10.7419	3.42518	IPR001412: Aminoacyl-tRNA synthetase, class I, conserved site	1201933	chr_102	-	421288	422720
	1126911	0.517627	5.5574	8.65355	10.7363	3.42442	IPR011009: Protein kinase-like	1126911	chr_604	+	104904	106673
	1147409	32.6868	350.881	598.3	10.7347	3.4242	IPR003663: Sugar transporter	1147409	chr_801	-	335816	337741
	1127697	2.00605	21.496	16.3389	10.7156	3.42164	IPR001563: Peptidase S10, serine carboxypeptidase	1127697	chr_701	-	1622359	1624032
	1163396	0.292681	3.13626	1.14807	10.7156	3.42164		1163396	chr_302	-	913977	914884
	1142522	0.240942	2.58184	0.997624	10.7156	3.42164	IPR004923: Iron permease FTR1	1142522	chr_202	+	2275812	2277543
	1164741	0.20821	2.23109	1.17971	10.7156	3.42164		1164741	chr_402	+	178790	179743
	1121140	50.9569	545.203	1161.62	10.6993	3.41944	IPR013027: FAD-dependent pyridine nucleotide-disulphide oxidoreductase	1121140	chr_402	+	37585	40092
	1161936	5.26409	56.1539	82.5956	10.6673	3.41513		1161936	chr_201	+	392683	393103
	1159456	0.149994	1.59813	2.82828	10.6546	3.41341	IPR013149: Alcohol dehydrogenase, zinc-binding	1159456	chr_601	+	1150613	1159098
	1079715	0.095332	1.01464	0.467436	10.6432	3.41186	IPR001313: Pumilio RNA-binding region	1079715	chr_101	-	1610641	1613689
	1099233	9.67963	102.688	222.611	10.6087	3.40718	IPR013149: Alcohol dehydrogenase, zinc-binding	1099233	chr_101	+	921776	923196
	1184125	1.38028	14.5667	23.125	10.5534	3.39964	IPR010730: Heterokaryon incompatibility	1184125	chr_401	-	1175247	1178652
	1154572	0.408653	4.31134	0	10.5501	3.39919	IPR001138: Fungal transcriptional regulatory protein, N-terminal	1154572	chr_701	-	2134640	2137185
	1183880	4.55767	47.9645	0.0839338	10.5239	3.3956	IPR001279: Beta-lactamase-like	1183880	chr_401	-	192782	193811
	1159496	5.61253	58.9783	36.4997	10.5083	3.39346	IPR001327: Pyridine nucleotide-disulphide oxidoreductase, NAD-binding region	1159496	chr_601	+	1470197	1472425
	1228047	0.28746	3.01627	0.983026	10.4928	3.39133		1228047	chr_802	-	1727995	1730778
	1090022	1.92237	20.1203	3.56575	10.4664	3.3877	IPR006094: FAD linked oxidase, N-terminal	1090022	chr_403	+	116952	118384
	1138955	0.136801	1.42629	0.626053	10.426	3.38211	IPR008030: NmrA-like	1138955	chr_701	+	1083849	1084799
	1189275	0.200687	2.09236	8.98734	10.426	3.38211	IPR013216: Methyltransferase type 11	1189275	chr_802	-	3169509	3170735
	38579	0.0410404	0.427888	0.429293	10.426	3.38211	IPR011009: Protein kinase-like	38579	chr_802	+	290925	292424
	1166745	0.0681735	0.710777	0.089139	10.426	3.38211		1166745	chr_601	-	1176671	1177799
	1101889	0.15585	1.62489	0	10.426	3.38211	IPR001709: Flavoprotein pyridine nucleotide cytochrome reductase	1101889	chr_202	-	2470113	2470902
	38075	0.430494	4.48833	1.12577	10.426	3.38211		38075	chr_802	-	1976556	1977093
	1182711	0.0526159	0.548574	0.894361	10.426	3.38211		1182711	chr_301	-	279212	280381
	1157397	1.15879	12.0815	25.5682	10.426	3.38211	IPR005269: Conserved hypothetical protein CHP00730	1157397	chr_304	+	160482	161448
	1154530	0.103117	1.07509	0.404485	10.426	3.38211		1154530	chr_701	-	1979543	1981528
	1136888	1.26494	13.1883	3.12414	10.426	3.38211		1136888	chr_502	-	940192	940976
	1172136	0.111725	1.16485	0	10.426	3.38211	IPR011701: Major facilitator superfamily MFS-1	1172136	chr_301	-	481295	483192
	1148421	73.3276	760.471	187.497	10.3709	3.37446	IPR000028: Chloroperoxidase	1148421	chr_802	+	2908921	2910037
	1093498	0.474207	4.90662	3.66387	10.347	3.37114	IPR007310: IucA/IucC	1093498	chr_602	+	1392840	1394604
	1187592	1.59785	16.5077	22.9816	10.3312	3.36894	IPR003959: AAA ATPase, core	1187592	chr_701	-	1040592	1042826
	1127252	0.311249	3.20645	5.61035	10.3019	3.36484	IPR001401: Dynamin, GTPase region	1127252	chr_701	+	643642	646527
	1164098	7.27781	74.8594	71.2518	10.286	3.36261	IPR001411: Tetracycline resistance protein, TetB	1164098	chr_401	-	43557	45978
	1183839	0.967935	9.95152	7.76238	10.2812	3.36194	IPR001411: Tetracycline resistance protein, TetB	1183839	chr_401	+	29059	31049
	1144375	144.274	1479.72	1159.14	10.2563	3.35845	IPR003663: Sugar transporter	1144375	chr_402	-	195398	197519
	1116693	0.353797	3.62721	2.22048	10.2522	3.35787	IPR002110: Ankyrin	1116693	chr_202	+	270560	272299
	1186684	0.777936	7.97558	5.42493	10.2522	3.35787	IPR013094: Alpha/beta hydrolase fold-3	1186684	chr_601	+	1532242	1533541
	1081722	1.99455	20.4427	0.221012	10.2493	3.35745		1081722	chr_201	-	933818	935853
	1162296	15.528	158.302	79.7716	10.1947	3.34974		1162296	chr_202	-	1209937	1211331
	1127611	0.177554	1.80711	8.68934	10.1778	3.34735		1127611	chr_701	-	1398443	1401256
	1141971	382.215	3887.3	6347.15	10.1704	3.34631		1141971	chr_201	+	666700	667448
	1083632	0.26308	2.6743	0.0343985	10.1654	3.34559	IPR016181: Acyl-CoA N-acyltransferase	1083632	chr_202	+	3268719	3271249
	1081649	0.425289	4.3109	4.77301	10.1364	3.34147	IPR001248: Permease for cytosine/purines, uracil, thiamine, allantoin	1081649	chr_201	+	923466	925462
	1149379	0.162697	1.64327	0.34569	10.1002	3.33631	IPR001327: Pyridine nucleotide-disulphide oxidoreductase, NAD-binding region	1149379	chr_201	-	657141	661555
	1200132	0.423971	4.27298	5.37725	10.0785	3.3332	IPR006076: FAD dependent oxidoreductase	1200132	chr_101	+	7284	8919
	1123727	0.278052	2.80233	2.18137	10.0785	3.3332	IPR013149: Alcohol dehydrogenase, zinc-binding	1123727	chr_502	+	98548	99872
	1128422	4.12686	41.5396	9.34976	10.0657	3.33137	IPR001789: Signal transduction response regulator, receiver region	1128422	chr_801	+	367818	371399
	44666	19.6408	197.58	207.843	10.0597	3.33051		44666	chr_201	-	45997	46836
	1163363	1.02923	10.3395	12.4482	10.0459	3.32853	IPR002018: Carboxylesterase, type B	1163363	chr_302	+	720561	721517
	1120041	0.250246	2.51024	1.78476	10.0311	3.3264	IPR000767: Disease resistance protein	1120041	chr_304	+	1211390	1214353
	1167727	2.75198	27.6006	143.541	10.0294	3.32616		1167727	chr_701	-	1354290	1355318
	1159312	0.908421	9.10287	5.0283	10.0205	3.32489	IPR001138: Fungal transcriptional regulatory protein, N-terminal	1159312	chr_601	-	439233	441511
	1160090	2.90533	29.113	46.3876	10.0205	3.32489	IPR000719: Protein kinase, core	1160090	chr_701	+	1338465	1340601
	1165540	0.165153	1.65014	4.31884	9.99158	3.32071	IPR011483: Protein of unknown function DUF1593	1165540	chr_402	+	3423836	3425376
	1131705	0.113059	1.12964	1.84785	9.99158	3.32071		1131705	chr_202	+	550632	551785
	39333	0.491502	4.91088	0.321327	9.99158	3.32071	IPR009959: Protein of unknown function DUF1486	39333	chr_701	-	2085866	2086436
	1153258	0.487851	4.8744	0.47841	9.99158	3.32071	IPR002198: Short-chain dehydrogenase/reductase SDR	1153258	chr_601	+	131285	134576
	1187279	0.965059	9.64247	43.1352	9.99158	3.32071	IPR000172: Glucose-methanol-choline oxidoreductase, N-terminal	1187279	chr_603	+	207980	211710
	1149104	0.229276	2.29083	3.04782	9.99158	3.32071	IPR011701: Major facilitator superfamily MFS-1	1149104	chr_102	+	1079462	1081180
	1097708	0.104695	1.04607	0.205338	9.99158	3.32071		1097708	chr_802	+	2060057	2062516
	1165349	0.11539	1.15293	0.829819	9.99158	3.32071	IPR002156: Ribonuclease H	1165349	chr_402	+	2665052	2666157
	1108219	1.84819	18.4564	28.8794	9.98622	3.31994	IPR003864: Protein of unknown function DUF221	1108219	chr_502	+	341632	344648
	1175883	1.85703	18.474	39.2143	9.94814	3.31443		1175883	chr_501	+	755846	757171
	1160830	0.41878	4.16406	13.5675	9.94332	3.31373		1160830	chr_802	-	2073408	2074923
	1147022	1.53834	15.2415	6.95178	9.90775	3.30856	IPR002044: Glycoside hydrolase, carbohydrate-binding	1147022	chr_701	-	875664	878395
	1177867	0.246489	2.43605	0.201433	9.88298	3.30495	IPR001138: Fungal transcriptional regulatory protein, N-terminal	1177867	chr_603	+	37987	40031
	1215869	2.46691	24.3561	16.8609	9.87311	3.3035		1215869	chr_402	-	3319775	3320451
	139607	0.648007	6.39418	10.5306	9.86747	3.30268	IPR007219: Fungal specific transcription factor	139607	chr_802	+	2030251	2031580
	1214835	1.14055	11.2308	1.45307	9.84678	3.29965	IPR003953: Fumarate reductase/succinate dehydrogenase flavoprotein, N-terminal	1214835	chr_402	+	1917583	1919948
	1155560	0.175386	1.72699	0.267544	9.84678	3.29965	IPR002731: ATPase, BadF/BadG/BcrA/BcrD type	1155560	chr_802	-	3263274	3265608
	121183	0.346495	3.41186	3.32239	9.84678	3.29965	IPR001173: Glycosyl transferase, family 2	121183	chr_402	+	1443823	1445480
	1091401	0.365345	3.59747	1.35348	9.84678	3.29965	IPR013149: Alcohol dehydrogenase, zinc-binding	1091401	chr_502	-	100082	101240
	191783	0.480942	4.73573	1.25769	9.84678	3.29965		191783	chr_201	-	588726	589930
	1147407	0.368627	3.60309	199.303	9.77438	3.289		1147407	chr_801	+	319993	320660
	1133325	2.86996	28.0271	24.5042	9.76569	3.28772	IPR001138: Fungal transcriptional regulatory protein, N-terminal	1133325	chr_302	+	708882	711581
	1183097	4.53999	44.258	23.6903	9.74847	3.28518		1183097	chr_302	+	880184	881764
	1165204	0.89034	8.67489	7.81642	9.74335	3.28442		1165204	chr_402	-	2008036	2009058
	1159261	0.210248	2.04591	5.88299	9.73093	3.28258	IPR005198: Glycoside hydrolase, family 76	1159261	chr_601	-	201930	203709
	1182958	2.00785	19.4336	28.406	9.6788	3.27483		1182958	chr_302	+	260130	261997
	1130315	8.8136	85.2852	174.092	9.67655	3.27449	IPR001540: Glycoside hydrolase, family 20	1130315	chr_101	-	522383	524569
	180608	9.20852	88.7975	71.5736	9.64298	3.26948		180608	chr_401	+	978004	979086
	36148	0.998771	9.62431	24.9313	9.63615	3.26846		36148	chr_202	-	1305563	1306535
	1185542	3.97827	38.0923	8.9019	9.57508	3.25928	IPR013057: Amino acid transporter, transmembrane	1185542	chr_501	+	281429	283261
	1089131	0.118102	1.12872	0.463266	9.55717	3.25658		1089131	chr_402	+	745421	747763
	1188814	1.63539	15.6297	17.5648	9.55717	3.25658		1188814	chr_802	+	1272887	1273465
	180245	0.111827	1.06875	0.438651	9.55717	3.25658	IPR000262: FMN-dependent alpha-hydroxy acid dehydrogenase	180245	chr_401	+	172527	174008
	1156974	0.213259	2.03815	1.27028	9.55717	3.25658	IPR011701: Major facilitator superfamily MFS-1	1156974	chr_301	+	477334	481235
	1133633	0.603536	5.76809	6.18161	9.55717	3.25658	IPR000836: Phosphoribosyltransferase	1133633	chr_302	+	1661217	1661882
	1118013	0.0640923	0.612541	127.967	9.55717	3.25658	IPR001117: Multicopper oxidase, type 1	1118013	chr_202	+	3411782	3413833
	1123145	0.279821	2.6743	1.70742	9.55717	3.25658	IPR000868: Isochorismatase hydrolase	1123145	chr_403	-	121572	122231
	38056	0.106876	1.02143	2.2359	9.55717	3.25658		38056	chr_802	+	2025770	2026692
	1171529	0.809382	7.7354	4.23317	9.55717	3.25658		1171529	chr_202	-	2440190	2441597
	1203543	0.0601766	0.575118	0	9.55717	3.25658		1203543	chr_201	-	357171	360425
	1126849	0.0240612	0.229957	7.09441	9.55717	3.25658	IPR014030: Beta-ketoacyl synthase, N-terminal	1126849	chr_604	+	10925	16776
	1181650	0.169589	1.62079	4.2131	9.55717	3.25658		1181650	chr_201	-	797655	798017
	179673	0.140549	1.34325	33.5385	9.55717	3.25658	IPR002110: Ankyrin	179673	chr_701	-	1793740	1794765
	1104782	4.81135	45.8328	21.3571	9.52598	3.25187	IPR007087: Zinc finger, C2H2-type	1104782	chr_401	-	290583	293678
	1222968	4.06822	38.7028	53.4275	9.51345	3.24997	IPR001138: Fungal transcriptional regulatory protein, N-terminal	1222968	chr_604	-	75278	77975
	1202347	3.67386	34.8661	23.033	9.49033	3.24646	IPR013149: Alcohol dehydrogenase, zinc-binding	1202347	chr_102	+	893749	895275
	1091072	0.272996	2.56954	0.118984	9.41236	3.23456	IPR003819: Taurine catabolism dioxygenase TauD/TfdA	1091072	chr_502	-	450357	451936
	45694	1.20118	11.306	13.2191	9.41236	3.23456		45694	chr_601	-	479059	479673
	1106790	5.09059	47.8288	66.5611	9.39552	3.23197	IPR002401: Cytochrome P450, E-class, group I	1106790	chr_402	-	2595776	2597399
	1111323	0.272114	2.55518	0.506328	9.39008	3.23114	IPR000873: AMP-dependent synthetase and ligase	1111323	chr_701	-	120955	132922
	1167065	3.27253	30.6324	10.4148	9.36045	3.22658		1167065	chr_602	-	819884	820880
	1175000	9.30867	87.1325	41.2213	9.36036	3.22656		1175000	chr_402	-	1874307	1875716
	1187325	0.674311	6.30665	2.07455	9.35274	3.22539		1187325	chr_604	+	36900	38451
	1079931	0.378689	3.53694	0.0309467	9.33996	3.22342	IPR006163: Phosphopantetheine-binding	1079931	chr_101	-	497274	499933
	181152	1.06946	9.98869	6.46736	9.33996	3.22342	IPR002220: Dihydrodipicolinate synthetase	181152	chr_401	+	167025	167945
	1130427	0.26308	2.45715	3.26786	9.33996	3.22342	IPR004843: Metallophosphoesterase	1130427	chr_101	+	881037	881972
	1228383	1.59103	14.7804	26.7775	9.28983	3.21565	IPR002226: Catalase	1228383	chr_802	-	2141369	2143435
	1163309	1.09031	10.1288	16.6687	9.28983	3.21565		1163309	chr_302	-	491190	491923
	1175811	0.19731	1.82858	0.68797	9.26756	3.21219	IPR002347: Glucose/ribitol dehydrogenase	1175811	chr_501	+	511695	512630
	1168784	14.0664	130.334	22.6046	9.26559	3.21188	IPR015366: Peptidase S53, propeptide	1168784	chr_802	-	1125068	1127186
	1182640	11.0771	102.579	284.625	9.26049	3.21109	IPR000994: Peptidase M24, catalytic core	1182640	chr_202	-	3715086	3717068
	1141547	11.4185	105.678	45.6016	9.25497	3.21023	IPR006680: Amidohydrolase 1	1141547	chr_102	+	542686	544173
	1183271	6.53356	60.466	76.8855	9.25469	3.21018		1183271	chr_302	+	1676651	1678057
	1166333	0.186086	1.71966	1.72531	9.24123	3.20808		1166333	chr_503	+	186706	190650
	1170643	0.425289	3.926	1.66824	9.23136	3.20654	IPR003819: Taurine catabolism dioxygenase TauD/TfdA	1170643	chr_201	+	662225	663503
	1117982	0.759396	6.98516	2.22331	9.1983	3.20137	IPR013027: FAD-dependent pyridine nucleotide-disulphide oxidoreductase	1117982	chr_202	+	3372572	3376712
	1177409	0.477214	4.37654	2.63455	9.17102	3.19708		1177409	chr_602	+	500376	501642
	1116529	6.05249	55.4263	57.3012	9.1576	3.19497	IPR003010: Nitrilase/cyanide hydratase and apolipoprotein N-acyltransferase	1116529	chr_201	+	910087	911988
	38567	0.403941	3.69675	0.98591	9.15171	3.19404	IPR000719: Protein kinase, core	38567	chr_802	-	326464	328993
	49527	0.309186	2.8277	2.34052	9.14562	3.19308	IPR000719: Protein kinase, core	49527	chr_302	-	1402958	1407030
	1224877	0.071749	0.654548	0.46907	9.12275	3.18947		1224877	chr_701	-	2217081	2218895
	1174512	0.166156	1.5158	0	9.12275	3.18947	IPR002347: Glucose/ribitol dehydrogenase	1174512	chr_402	+	292995	293897
	1094937	0.0736812	0.672175	0	9.12275	3.18947	IPR011701: Major facilitator superfamily MFS-1	1094937	chr_701	+	1996362	1998302
	1094803	0.0513005	0.468002	0.134154	9.12275	3.18947	IPR002575: Aminoglycoside phosphotransferase	1094803	chr_604	-	29205	32245
	1178678	0.397165	3.62324	1.55792	9.12275	3.18947	IPR003154: S1/P1 nuclease	1178678	chr_701	-	1984089	1985125
	35362	0.117426	1.07125	0.153538	9.12275	3.18947	IPR001138: Fungal transcriptional regulatory protein, N-terminal	35362	chr_202	-	3758295	3760660
	1119487	2.94469	26.8395	2.97851	9.11455	3.18817	IPR001509: NAD-dependent epimerase/dehydratase	1119487	chr_303	+	178272	179556
	1103784	7.2548	65.9553	332.762	9.09127	3.18448		1103784	chr_303	-	38628	39934
	1158869	3.76277	34.1367	5.20598	9.07224	3.18146		1158869	chr_502	+	267596	269056
	1155542	0.971709	8.74051	0.97159	8.99498	3.16912		1155542	chr_802	-	3207470	3208796
	1188180	1.13931	10.2286	3.67455	8.97795	3.16639	IPR006094: FAD linked oxidase, N-terminal	1188180	chr_801	+	704614	706598
	1128177	1.47627	13.2539	9.32966	8.97795	3.16639	IPR000719: Protein kinase, core	1128177	chr_701	+	2587761	2589365
	1137129	0.586292	5.2637	1.27766	8.97795	3.16639		1137129	chr_502	+	1698583	1700009
	1156074	1.55217	13.8515	11.6267	8.92395	3.15768	IPR012939: Glycosyl hydrolase 92	1156074	chr_102	-	1056999	1059617
	1132376	0.235865	2.1005	1.3878	8.90554	3.1547		1132376	chr_202	-	2695757	2696800
	1130511	0.59913	5.33558	3.81899	8.90554	3.1547	IPR000719: Protein kinase, core	1130511	chr_101	+	1140229	1141699
	1170195	4.64478	41.2589	90.1915	8.88285	3.15102	IPR002198: Short-chain dehydrogenase/reductase SDR	1170195	chr_102	+	1077942	1078954
	1158896	6.30997	55.982	62.7841	8.87199	3.14926	IPR004046: Glutathione S-transferase, C-terminal	1158896	chr_502	-	373355	374865
	1152537	0.523475	4.63909	0.68446	8.8621	3.14765		1152537	chr_501	+	326321	328010
	1155301	0.399345	3.52303	0.642654	8.822	3.14111		1155301	chr_802	+	2091911	2094147
	1134868	33.3453	293.677	500.097	8.80715	3.13868	IPR014778: Myb, DNA-binding	1134868	chr_401	+	1640345	1642190
	1181782	41.7432	367.624	6.20233	8.80681	3.13862		1181782	chr_202	-	515170	515861
	1084200	0.861342	7.57167	0.264996	8.79055	3.13595	IPR001279: Beta-lactamase-like	1084200	chr_301	+	626460	627874
	1187316	4.27888	37.5961	103.142	8.78643	3.13528	IPR002198: Short-chain dehydrogenase/reductase SDR	1187316	chr_603	+	350497	351586
	1140399	1.0509	9.22669	2.89281	8.77979	3.13419	IPR013342: Mandelate racemase/muconate lactonizing enzyme, C-terminal	1140399	chr_802	+	1163872	1164984
	1091603	0.525124	4.59754	6.91897	8.75517	3.13013	IPR011701: Major facilitator superfamily MFS-1	1091603	chr_502	-	140456	142097
	1121846	17.5689	153.633	173.36	8.74461	3.12839	IPR012000: Thiamine pyrophosphate enzyme, central region	1121846	chr_402	-	1409242	1411931
	1118030	3.49742	30.5709	59.3696	8.74099	3.1278	IPR005481: Carbamoyl phosphate synthase, large subunit, N-terminal	1118030	chr_202	+	3450069	3454600
	1119819	3.26002	28.4067	92.2456	8.71364	3.12328	IPR000873: AMP-dependent synthetase and ligase	1119819	chr_304	-	546677	548745
	40038	24.4694	212.867	134.357	8.69933	3.1209		40038	chr_401	-	806768	807690
	1164591	5.87883	51.1285	71.1347	8.69705	3.12053	IPR001199: Cytochrome b5	1164591	chr_401	-	2048025	2051563
	1186986	0.101346	0.880531	0.359679	8.68833	3.11908	IPR003439: ABC transporter-like	1186986	chr_602	-	937363	941832
	1147459	0.0613765	0.53326	0.321007	8.68833	3.11908	IPR003140: Phospholipase/carboxylesterase	1147459	chr_801	+	570885	571887
	1174510	0.0847943	0.736721	0.110871	8.68833	3.11908		1174510	chr_402	+	289304	290243
	1150851	0.631391	5.48574	2.88947	8.68833	3.11908		1150851	chr_303	+	253461	253850
	1174064	0.547206	4.75431	3.93519	8.68833	3.11908		1174064	chr_401	+	1311119	1311568
	1135361	0.0847242	0.736113	32.3144	8.68833	3.11908	IPR006047: Glycosyl hydrolase, family 13, catalytic region	1135361	chr_402	-	845500	853078
	1183886	0.609047	5.29161	2.20527	8.68833	3.11908	IPR002656: Acyltransferase 3	1183886	chr_401	+	233186	234499
	1173342	0.0659814	0.573268	0.258818	8.68833	3.11908	IPR002347: Glucose/ribitol dehydrogenase	1173342	chr_304	+	1054102	1055150
	1169279	0.0659814	0.573268	0.172545	8.68833	3.11908	IPR002347: Glucose/ribitol dehydrogenase	1169279	chr_101	+	14110	15158
	1149798	0.0514291	0.446833	4.50543	8.68833	3.11908	IPR001077: O-methyltransferase, family 2	1149798	chr_202	+	1954511	1955930
	1150017	0.0885765	0.769582	0.0386055	8.68833	3.11908		1150017	chr_202	+	3035490	3037574
	1148682	0.236408	2.05399	1.29827	8.68833	3.11908		1148682	chr_101	+	611464	612765
	1172648	0.369734	3.21237	0.966877	8.68833	3.11908		1172648	chr_302	+	898544	899091
	1133703	0.543582	4.72282	0	8.68833	3.11908		1133703	chr_303	+	166387	166870
	1147771	143.427	1245.93	590.945	8.68687	3.11884	IPR006121: Heavy metal transport/detoxification protein	1147771	chr_802	+	58911	59814
	1156935	3.90054	33.7909	51.5181	8.66315	3.11489	IPR013658: SMP-30/Gluconolaconase/LRE-like region	1156935	chr_301	+	124988	126131
	1188736	7.69508	66.3799	155.235	8.62627	3.10874		1188736	chr_802	+	964948	965283
	1146001	0.473263	4.08024	1.09481	8.6215	3.10794		1146001	chr_601	+	209534	211224
	1154108	0.813577	7.00972	3.25043	8.61593	3.10701	IPR002018: Carboxylesterase, type B	1154108	chr_701	+	219406	222511
	1160545	9.64475	82.8148	53.0377	8.58652	3.10207	IPR006823: Neutral/alkaline nonlysosomal ceramidase	1160545	chr_801	+	1269092	1271597
	1141872	32.345	277.578	244.723	8.58181	3.10128	IPR004841: Amino acid permease-associated region	1141872	chr_201	+	207490	209909
	1083755	0.096339	0.826563	1.52734	8.57973	3.10093		1083755	chr_202	-	833926	839288
	1163415	1.34022	11.489	2.45333	8.57249	3.09971		1163415	chr_302	-	1042152	1042921
	1170074	0.664802	5.69901	2.02825	8.57249	3.09971	IPR011550: Amidohydrolase-like	1170074	chr_102	+	721755	723327
	1091450	0.464859	3.98115	2.34444	8.56422	3.09832	IPR008030: NmrA-like	1091450	chr_502	-	1737823	1738749
	1152690	1.04896	8.9428	3.68602	8.52543	3.09177	IPR000801: Putative esterase	1152690	chr_502	-	49191	50313
	1156415	0.86918	7.38756	2.0259	8.49946	3.08737		1156415	chr_202	-	522206	523896
	1184369	0.547476	4.65095	2.86337	8.49526	3.08666	IPR001087: Lipase, GDSL	1184369	chr_401	+	2065702	2067152
	1103807	1.02436	8.699	13.1778	8.49215	3.08613	IPR001613: Flavin-containing amine oxidase	1103807	chr_303	+	77355	79267
	1120384	14.5853	123.688	70.9064	8.48037	3.08413	IPR015590: Aldehyde dehydrogenase	1120384	chr_401	-	164731	166422
	1207334	1.70384	14.4174	6.48977	8.46168	3.08094	IPR013216: Methyltransferase type 11	1207334	chr_301	+	296671	297713
	1182969	6.95574	58.7482	106.416	8.44601	3.07827		1182969	chr_302	-	288181	289481
	1128033	28.8591	243.71	186.949	8.44483	3.07807	IPR003663: Sugar transporter	1128033	chr_701	-	2351948	2354712
	1164731	0.687061	5.79033	0.0898353	8.42768	3.07514	IPR002198: Short-chain dehydrogenase/reductase SDR	1164731	chr_402	-	118404	119475
	1142861	16.4895	138.862	415.718	8.42125	3.07403	IPR000028: Chloroperoxidase	1142861	chr_301	-	144773	146198
	1119766	0.643196	5.41183	21.9324	8.41397	3.07279	IPR007087: Zinc finger, C2H2-type	1119766	chr_304	+	469708	474005
	1164084	14.7883	124.402	31.3276	8.41219	3.07248		1164084	chr_304	-	1915690	1916296
	1183615	19.0774	160.272	226.385	8.40116	3.07059	IPR002198: Short-chain dehydrogenase/reductase SDR	1183615	chr_304	+	1008174	1009478
	1156036	1.15607	9.7095	19.3358	8.39872	3.07017		1156036	chr_102	+	888832	890219
	1131496	0.362121	3.04136	24.4634	8.39872	3.07017		1131496	chr_201	-	844858	845367
	1084740	0.0244288	0.205171	0.0638829	8.39872	3.07017	IPR014030: Beta-ketoacyl synthase, N-terminal	1084740	chr_301	-	675187	682955
	1107006	0.360579	3.01891	138.44	8.3724	3.06564		1107006	chr_402	-	3023577	3025740
	1148458	5.34916	44.7423	1.304	8.36436	3.06426		1148458	chr_802	+	3037896	3038704
	1153237	0.977153	8.17146	1.67693	8.36252	3.06394	IPR002283: Isopenicillin N synthase	1153237	chr_601	-	64093	65171
	1220365	0.918815	7.6564	3.93179	8.3329	3.05882	IPR003042: Aromatic-ring hydroxylase	1220365	chr_601	+	1041700	1043537
	1127162	4.2835	35.6709	17.6594	8.32751	3.05788		1127162	chr_701	+	461817	465063
	1121222	29.3957	244.388	441.525	8.31373	3.0555	IPR013332: Ketopantoate reductase ApbA/PanE, N-terminal	1121222	chr_402	+	211402	212774
	1163208	1.46017	12.1282	24.6289	8.30605	3.05416	IPR001138: Fungal transcriptional regulatory protein, N-terminal	1163208	chr_302	-	32017	34249
	1156809	32.0229	265.795	481.609	8.30015	3.05314	IPR001382: Glycoside hydrolase, family 47	1156809	chr_202	-	3123464	3125249
	1080774	0.466368	3.86778	0.609791	8.29341	3.05197		1080774	chr_102	+	1463770	1465968
	1154418	4.83352	40.0114	48.7375	8.2779	3.04927	IPR007219: Fungal specific transcription factor	1154418	chr_701	-	1607043	1609661
	1149742	11.5578	95.6616	57.5855	8.27678	3.04907	IPR011701: Major facilitator superfamily MFS-1	1149742	chr_202	+	1666077	1668001
	1165677	0.10096	0.833319	0.264018	8.25392	3.04508	IPR008902: Bacterial alpha-L-rhamnosidase	1165677	chr_501	+	67794	70232
	1189233	0.542384	4.4768	10.8742	8.25392	3.04508		1189233	chr_802	+	3021159	3021904
	1089174	0.551619	4.55301	0.504881	8.25392	3.04508		1089174	chr_402	-	227638	229135
	54572	0.364264	3.00661	7.22368	8.25392	3.04508	IPR002156: Ribonuclease H	54572	chr_602	+	711811	712824
	180953	0.320628	2.64644	0.209616	8.25392	3.04508		180953	chr_401	-	1427444	1427827
	1156945	18.6071	152.041	13.9093	8.17113	3.03054	IPR007577: Glycosyltransferase sugar-binding region containing DXD motif	1156945	chr_301	+	173558	175339
	143798	1.53136	12.5067	13.6156	8.16703	3.02981		143798	chr_402	-	722411	722611
	1160686	0.292576	2.38023	3.23431	8.13544	3.02422	IPR003439: ABC transporter-like	1160686	chr_802	+	764638	769813
	1180508	0.521299	4.24099	0.805544	8.13544	3.02422		1180508	chr_802	+	3180213	3181511
	1106619	7.10138	57.7461	3.23578	8.13168	3.02355	IPR001757: ATPase, P-type, K/Mg/Cd/Cu/Zn/Na/Ca/Na/H-transporter	1106619	chr_402	+	2256760	2260764
	1183124	0.372092	3.01734	0.432465	8.10911	3.01954	IPR013027: FAD-dependent pyridine nucleotide-disulphide oxidoreductase	1183124	chr_302	-	1039045	1040599
	1176658	0.170057	1.37901	1.6306	8.10911	3.01954		1176658	chr_503	-	461588	462978
	1040367	39.8811	323.031	439.449	8.09985	3.0179		1040367	chr_802	-	301659	302189
	1108237	19.0435	153	164.404	8.03425	3.00616	IPR003663: Sugar transporter	1108237	chr_502	-	356711	358896
	1144370	23.7086	190.22	625.874	8.02323	3.00418	IPR006913: Glutathione-dependent formaldehyde-activating, GFA	1144370	chr_402	-	80320	81072
	1223102	0.982578	7.86885	2.40193	8.00838	3.00151	IPR003042: Aromatic-ring hydroxylase	1223102	chr_701	-	142894	144783
	1156097	0.714073	5.71431	16.1182	8.00241	3.00044	IPR000719: Protein kinase, core	1156097	chr_102	-	1192141	1193891
	1178416	0.907974	7.25768	9.49764	7.99327	2.99879	IPR002767: Protein of unknown function DUF77	1178416	chr_701	+	1212794	1213452
	1183122	14.6468	116.923	11.3755	7.98282	2.9969	IPR000026: Guanine-specific ribonuclease N1 and T1	1183122	chr_302	-	1030398	1031017
	1178623	0.49746	3.96192	108.895	7.96431	2.99355	IPR011701: Major facilitator superfamily MFS-1	1178623	chr_701	+	1806488	1808202
	1156399	0.246407	1.96246	5.20865	7.96431	2.99355	IPR011701: Major facilitator superfamily MFS-1	1156399	chr_202	+	366894	368652
	1028197	0.276234	2.1943	0.0515977	7.94362	2.9898	IPR003663: Sugar transporter	1028197	chr_502	-	1772660	1774405
	1156934	1.52002	12.0178	13.5148	7.90638	2.98302	IPR002198: Short-chain dehydrogenase/reductase SDR	1156934	chr_301	+	122752	123615
	1115863	1.29427	10.207	4.33922	7.88633	2.97935	IPR000873: AMP-dependent synthetase and ligase	1115863	chr_102	+	1177902	1183466
	1121252	22.2987	175.721	127.682	7.8803	2.97825		1121252	chr_402	-	281150	282487
	1161325	1.35426	10.6568	38.0961	7.86915	2.97621		1161325	chr_101	+	1447300	1449123
	1152737	1.34119	10.5457	4.03339	7.86294	2.97507		1152737	chr_502	+	178323	179292
	1120255	50.9154	399.746	217.899	7.85118	2.97291	IPR001138: Fungal transcriptional regulatory protein, N-terminal	1120255	chr_304	+	1738789	1740465
	1220596	1.67484	13.1319	11.1098	7.84069	2.97098	IPR001138: Fungal transcriptional regulatory protein, N-terminal	1220596	chr_601	-	1313278	1315086
	1168988	1.44018	11.286	16.8739	7.83654	2.97022	IPR000172: Glucose-methanol-choline oxidoreductase, N-terminal	1168988	chr_802	+	1973939	1976164
	1182636	0.218107	1.70549	0	7.8195	2.96708		1182636	chr_202	+	3697545	3698792
	1180185	0.0250858	0.196159	0.065601	7.8195	2.96708	IPR008902: Bacterial alpha-L-rhamnosidase	1180185	chr_802	+	2183148	2185654
	1212330	0.242556	1.89666	0.12686	7.8195	2.96708	IPR011009: Protein kinase-like	1212330	chr_401	-	1403813	1405205
	1132336	0.301768	2.35967	1.77557	7.8195	2.96708		1132336	chr_202	+	2551099	2551625
	1189198	3.20367	25.0511	11.3347	7.8195	2.96708		1189198	chr_802	+	2860998	2862169
	1138553	0.0532993	0.416774	0.975666	7.8195	2.96708		1138553	chr_603	+	346202	348717
	1153119	0.0358745	0.280521	0	7.8195	2.96708	IPR013149: Alcohol dehydrogenase, zinc-binding	1153119	chr_503	-	136257	139238
	1177223	0.634646	4.96261	0.829819	7.8195	2.96708		1177223	chr_601	-	1509460	1509867
	1085749	0.0880696	0.68866	0.172731	7.8195	2.96708	IPR002347: Glucose/ribitol dehydrogenase	1085749	chr_303	-	234782	236479
	1158867	0.0502946	0.393279	0.526095	7.8195	2.96708		1158867	chr_502	+	263609	265522
	37475	0.304003	2.37715	0	7.8195	2.96708		37475	chr_402	-	3203250	3203719
	1164617	0.0941294	0.736045	0.492309	7.8195	2.96708	IPR007087: Zinc finger, C2H2-type	1164617	chr_401	+	2142228	2142981
	1168777	0.0722543	0.564992	0	7.8195	2.96708		1168777	chr_802	+	1101456	1102391
	1086025	0.0784712	0.613605	0	7.8195	2.96708	IPR011701: Major facilitator superfamily MFS-1	1086025	chr_304	-	1087575	1089271
	38987	0.0540006	0.422257	0.0706074	7.8195	2.96708		38987	chr_701	-	1012649	1014238
	38059	0.0206233	0.161264	0.0539313	7.8195	2.96708	IPR008979: Galactose-binding like	38059	chr_802	+	2015459	2018512
	37488	0.166831	1.30454	1.09068	7.8195	2.96708		37488	chr_402	+	3241014	3241588
	1145506	91.6058	715.166	1106.64	7.80699	2.96477	IPR000560: Histidine acid phosphatase	1145506	chr_502	+	384862	386494
	1084049	1.98072	15.4194	19.821	7.78475	2.96065		1084049	chr_301	+	379302	388146
[truncated: 64,478 more rows]
