# Supplementary material for: Engineering Aspergillus niger for galactaric acid production: elimination of galactaric acid catabolism by using RNA sequencing and CRISPR/Cas9
Source: Microb Cell Fact. 2016 Dec 12;15:210. doi: 10.1186/s12934-016-0613-5 (PMC5153877; doi:10.1186/s12934-016-0613-5)
Supplement: Supplementary file 2 — Additional file 2: Table S2. DNA primer and sgRNA sequences used in the study. [file 12934_2016_613_MOESM2_ESM.xlsx]

## Sheet: Sheet1
Primers for the construction of gene deletion cassette
Name	Sequence	Description
oPEEL-007	CCCCCCCTCGAGGTCGACGGTATCGATAAGCTTGATATCGGCGGCCGCCACGCGTTTCCACATCTTCT	5' flank amplification for An ID1146483 del cassette, For, flank for EcoRI/BamHI digested pRS426
oPEEL-008	CTGGTATAGCCAAACATCGCCAATCACCTCAATCACCCGGATTAGCAATGTGCTGCTTGC	5' flank amplification for An ID1146483 del cassette, Rev, flank for pyrG
oPEEL-009	GCCATGCGGGCTTGGGACGCCATGTCCGTCGCGTGATAACGTGATTGCGGAGGTGATCTG	3' flank amplification for An ID1146483 del cassette, For, flank for pyrG
oPEEL-010	AGCTCCACCGCGGTGGCGGCCGCTCTAGAACTAGTGGATCGCGGCCGCGAAACTGATCGATCAGTCAC	3' flank amplification for An ID1146483 del cassette, Rev, flank for EcoRI/BamHI digested pRS426
oPEEL-017	CCCCCCCTCGAGGTCGACGGTATCGATAAGCTTGATATCGGCGGCCGCGACAGGGTTGAGCCAGTCTA	5' flank amplification for An ID 1090836 del cassette, For, flank for EcoRI/BamHI dig pRS426
oPEEL-018	CTGGTATAGCCAAACATCGCCAATCACCTCAATCACCCGGTGCGACTAGTTGGGTGTCAC	5' flank amplification for An ID 1090836 del cassette, Rev, flank for pyrG
oPEEL-019	GCCATGCGGGCTTGGGACGCCATGTCCGTCGCGTGATAACCAGGATTGTACAACTTAGTT	3' flank amplification for An ID 1090836 del cassette, For, flank for pyrG
oPEEL-020	AGCTCCACCGCGGTGGCGGCCGCTCTAGAACTAGTGGATCGCGGCCGCGTACATCTCAGGGTAATATC	3' flank amplification for An ID 1090836 del cassette, Rev, flank for EcoRI/BamHI dig pRS426
oPEEL-024	CCCCCCCTCGAGGTCGACGGTATCGATAAGCTTGATATCGGCGGCCGCCTACGAGCCGTAGATTGCGT	5' flank amplification for An ID 1117792 del cassette, For, flank for EcoRI/BamHI dig pRS426
oPEEL-025	CTGGTATAGCCAAACATCGCCAATCACCTCAATCACCCGGATGCATGGATGCATGGATAC	5' flank amplification for An ID 1117792 del cassette, Rev, flank for pyrG
oPEEL-026	GCCATGCGGGCTTGGGACGCCATGTCCGTCGCGTGATAACCAGTCGTGTTAAAGCGATCC	3' flank amplification for An ID 1117792 del cassette, For, flank for pyrG
oPEEL-027	AGCTCCACCGCGGTGGCGGCCGCTCTAGAACTAGTGGATCGCGGCCGCAAGGAGCGCGAGGGAATCAGC	3' flank amplification for An ID 1117792 del cassette, Rev, flank for EcoRI/BamHI dig pRS426
oPEEL-031	CCCCCCCTCGAGGTCGACGGTATCGATAAGCTTGATATCGGCGGCCGCGAACCAGGCGCAGCGGATC	5' flank amplification for An ID 1141260 del cassette, For, flank for EcoRI/BamHI dig pRS426
oPEEL-032	CTGGTATAGCCAAACATCGCCAATCACCTCAATCACCCGGCTTTCTTACGACGTTGATCC	5' flank amplification for An ID 1141260 del cassette, Rev, flank for pyrG
oPEEL-033	GCCATGCGGGCTTGGGACGCCATGTCCGTCGCGTGATAACGTCCTGTAGTAGTAGGATAA	3' flank amplification for An ID 1141260 del cassette, For, flank for pyrG
oPEEL-034	AGCTCCACCGCGGTGGCGGCCGCTCTAGAACTAGTGGATCGCGGCCGCGTTGCTATCACAAAGGATTC	3' flank amplification for An ID 1141260 del cassette, Rev, flank for EcoRI/BamHI dig pRS426
oPEEL-036	CCCCCCCTCGAGGTCGACGGTATCGATAAGCTTGATATCGGCGGCCGCGTATTGGCTTAACCCACCCT	5' flank amplification for An ID 1121140 del cassette, For, flank for EcoRI/BamHI dig pRS426
oPEEL-037	CTGGTATAGCCAAACATCGCCAATCACCTCAATCACCCGGCGAGTGATTCTTCGATTATA	5' flank amplification for An ID 1121140 del cassette, Rev, flank for pyrG
oPEEL-038	GCCATGCGGGCTTGGGACGCCATGTCCGTCGCGTGATAACCAGTAACAGTAATCGTAGCAG	3' flank amplification for An ID 1121140 del cassette, For, flank for pyrG
oPEEL-039	AGCTCCACCGCGGTGGCGGCCGCTCTAGAACTAGTGGATCGCGGCCGCACGGCGCCAATGAGATATGC	3' flank amplification for An ID 1121140 del cassette, Rev, flank for EcoRI/BamHI dig pRS426
oPEEL-040	CCCCCCCTCGAGGTCGACGGTATCGATAAGCTTGATATCGGCGGCCGCCTAAGCTTTAGCTACAAGCA	5' flank amplification for An ID39114 cassette, For, flank for EcoRI/BamHI dig pRS426
oPEEL-041	CTGGTATAGCCAAACATCGCCAATCACCTCAATCACCCGGCGTTGTTACATATAGAAGCA	5' flank amplification for An ID39114 del cassette, Rev, flank for pyrG
oPEEL-042	GCCATGCGGGCTTGGGACGCCATGTCCGTCGCGTGATAACGTGGTCTATGTTGGATAGAT	3' flank amplification for An ID39114 del cassette, For, flank for pyrG
oPEEL-043	AGCTCCACCGCGGTGGCGGCCGCTCTAGAACTAGTGGATCGCGGCCGCTCCCAGTCCTCATCATCATC	3' flank amplification for An ID39114 del cassette, Rev, flank for EcoRI/BamHI dig pRS426
oPEEL-044	CCCCCCCTCGAGGTCGACGGTATCGATAAGCTTGATATCGGCGGCCGCCGACCGATGGACACTCTTGT	5' flank amplification for An ID1170646 cassette, For, flank for EcoRI/BamHI dig pRS426
oPEEL-045	CTGGTATAGCCAAACATCGCCAATCACCTCAATCACCCGGTGTAGGCAAAGGGTGAGAGT	5' flank amplification for An ID1170646 del cassette, Rev, flank for pyrG
oPEEL-046	GCCATGCGGGCTTGGGACGCCATGTCCGTCGCGTGATAACCATTGGCTTCGCGCTGAAAT	3' flank amplification for An ID1170646 del cassette, For, flank for pyrG
oPEEL-047	AGCTCCACCGCGGTGGCGGCCGCTCTAGAACTAGTGGATCGCGGCCGCGCAAAGCAGACGTTAAGCCC	3' flank amplification for An ID 1170646 del cassette, Rev, flank for EcoRI/BamHI dig pRS426
Primers for colony PCR
Name	Sequence	Description
oPEEL-001	AGCTGGTATAGCCAAACATC	Rev primer for checking 5' deletion, anneals with A. niger pyrG used in the deletion cassettes
oPEEL-011	GCTAATACGTGGTATGTATG	For primer for checking ID1146483 deletion in A. niger, should be used with oPEEL-001
oPEEL-021	GAAGGCAGGATTGGAGAAGG	For primer for checking ID 1090836 deletion in A. niger, should be used with oPEEL-001
oPEEL-028	CACGTGCTACGCCAGGTAC	For primer for checking ID 1117792 deletion in A. niger, should be used with oPEEL-001
oPEEL-029	GTAGCATGGAGGTAAAGTAT	For primer for checking ID 39114 deletion in A. niger, should be used with oPEEL-001
oPEEL-030	CAGCTATGCTACAGTATATC	For primer for checking ID1121140 deletion in A. niger, should be used with oPEEL-001
oPEEL-035	CAAGCTACTATCGAGCACTC	For primer for checking ID1141260 deletion in A. niger, should be used with oPEEL-001
oPEEL-048	GTAGACTACCAAGTCGTAGT	For primer for checking ID 1170646 deletion in A. niger, should be used with oPEEL-001
oPEEL-059	TTGAGCTCGTGTGTCTGGAC	For checking mixed population. Amplify ORF ID 39114, FOR
oPEEL-060	ACAGCGGCTAGATAACGAGC	For checking mixed population. Amplify ORF ID 39114, REV
oPEEL-061	GATACATGGGCAGCGATGGA	For checking mixed population. Amplify ORF ID 1090836, FOR
oPEEL-062	CTCTCCTCACCCACCTCTGA	For checking mixed population. Amplify ORF ID 1090836, REV
oPEEL-063	ATGACCATCACCGAACCCAC	For checking mixed population. Amplify ORF ID 1117792, FOR
oPEEL-064	GGCTCGCGCAAACTGAATAG	For checking mixed population. Amplify ORF ID 1117792, REV
oPEEL-065	CAAGGTCATCGTCGCGGATA	For checking mixed population. Amplify ORF ID 1141260, FOR
oPEEL-066	CCAACGGCACATTTCCGATG	For checking mixed population. Amplify ORF ID 1141260, REV
oPEEL-067	GCATAGCAGTGCTTCTTCGC	For checking mixed population. Amplify ORF ID 1121140, FOR
oPEEL-068	CTCCGTTGTTCACTCCGTCA	For checking mixed population. Amplify ORF ID 1121140, REV
oPEEL-071	GCTGGCTTTTCGTCAAGGTG	For checking mixed population. Amplify ORF ID 1146483, FOR
oPEEL-072	GCTTGATAGCTTCGGGGTGT	For checking mixed population. Amplify ORF ID 1146483, REV
oPEEL-073	GCCCATAATCCTCCACCTCG	For checking mixed population. Amplify ORF ID 1170646, FOR
oPEEL-074	CAGTCAACGGACAATGCACC	For checking mixed population. Amplify ORF ID 1170646, REV
oPEEL-088	CCCCTATACCCGTCTGTTTG	For primer for checking 3' deletion, anneals with A. niger pyrG used in the deletion cassettes
oPEEL-089	CCATGGCATCCTCGAGCTCC	Rev primer for checking deletion ID 39114 in A. niger, used with oPEEL-088
oPEEL-090	GTTGTTCATCGATTCCCCCG	Rev primer for checking deletion ID 1090836 in A. niger, used with oPEEL-088
oPEEL-091	CATCCTCGACTGCAGCAATG	Rev primer for checking deletion ID 1117792 in A. niger, used with oPEEL-088
oPEEL-092	CGTACTGTCAGAGCAACCGA	Rev primer for checking deletion ID 1141260 in A. niger, used with oPEEL-088
oPEEL-093	CCGGGGGTAATAGTAGTCGC	Rev primer for checking deletion ID 1121140 in A. niger, used with oPEEL-088
oPEEL-095	GTGCTCTTCTAGGTTCCGAG	Rev primer for checking deletion ID 1146483 in A. niger, used with oPEEL-088
oPEEL-096	GGCGGCACCGTCCGTGTGTG	Rev primer for checking deletion ID 1170646 in A. niger, used with oPEEL-088
sgRNA sequences
	Protospacer secuence (20 bp)	Target
	TATCACCTCCGCATAACCAT	5' 1090836
	AGTTCAGTCTCTGTGGAGGA	3' 1090836
	ATGCATCCATTTTAGAGCCA	5' 1117792
	TCTGGAAGTCGCTGTGCCCT	3' 1117792
	TATCGCCAGAACAAAAAGCG	5' 1141260
	AGACCGATCATTATTGACGA	3' 1141260
	TCGTGTCTGACATTCCACAA	5' 1121140
	ACAGAGTTCTATTCACGGGT	3' 1121140
	TGTTACCCCCACGCGGGGTA	5' 1146483
	AGACTTGTAGGCCAGGATGT	3' 1146483
	AGGCAAAGGGTGAGAGTAGT	5' 1170646
	AGCTCCCCCCTGCCTCCTCG	3' 1170646
	TCCACGATGCCCTACACACC	39114
